# Supplementary material for: Ginseng Oligopeptides Promote Longevity and Enhance Stress Resistance in Caenorhabditis elegans via the DAF-16/FOXO Pathway
Source: Antioxidants (Basel). 2025 Nov 21;14(12):1390. doi: 10.3390/antiox14121390 (PMC12729657; doi:10.3390/antiox14121390)
Supplement: Supplementary file 1 [file antioxidants-14-01390-s001.zip]

Archive with 2 entries (2 files):
- Table S1 Lifespan statistics of N2 C. elegans treated with different concentrations of GOP.docx
- Table S2 Differentially expressed genes between GOP400-treated and control N2 C. elegans.xlsx
