# Supplementary material for: Ginseng Oligopeptides Promote Longevity and Enhance Stress Resistance in Caenorhabditis elegans via the DAF-16/FOXO Pathway
Source: Antioxidants (Basel). 2025 Nov 21;14(12):1390. doi: 10.3390/antiox14121390 (PMC12729657; doi:10.3390/antiox14121390)
Supplement: Supplementary file 1 [file antioxidants-14-01390-s001.zip › Table S2 Differentially expressed genes between GOP400-treated and control N2 C. elegans.xlsx]

## Sheet: Table S2 Differentially express
Gene ID	Gene Name	Gene Description	FC(GOP400/Control)	Log2FC(GOP400/Control)	Pvalue	Padjust	Significant	Regulate	GOP400_1	GOP400_2	GOP400_3	control_1	control_2	control_3	GOP400	Control
WBGene00000008	aat-7	Amino Acid Transporter [Source:NCBI gene;Acc:186240]	7.10859	2.82956	6.07864e-14	4.93002e-13	yes	up	1.17	1.6	1.47	0.13	0.13	0.36	1.41333	0.206667
WBGene00000030	abu-7	Activated in Blocked Unfolded protein response [Source:NCBI gene;Acc:182139]	0.300826	-1.733	0.0012696	0.0038219	yes	down	0.18	0.22	0.04	0.59	0.4	0.51	0.146667	0.5
WBGene00000044	acr-5	Acetylcholine receptor subunit alpha-type acr-5 [Source:NCBI gene;Acc:191596]	2.47119	1.30521	1.15551e-08	6.39728e-08	yes	up	2.25	1.52	1.48	0.69	0.62	0.55	1.75	0.62
WBGene00000053	acr-14	AcetylCholine Receptor [Source:NCBI gene;Acc:191601]	2.70082	1.4334	0.00465581	0.0126088	yes	up	0.5	0.43	0.41	0.2	0.21	0.11	0.446667	0.173333
WBGene00000060	acr-21	AcetylCholine Receptor [Source:NCBI gene;Acc:185004]	2.51302	1.32942	1.11281e-08	6.16934e-08	yes	up	1.77	1.57	1.45	0.62	0.56	0.76	1.59667	0.646667
WBGene00000063	act-1	Actin-1 [Source:NCBI gene;Acc:179535]	0.438623	-1.18895	0	0	yes	down	232.23	221.82	226.22	562.92	527.02	558.35	226.757	549.43
WBGene00000064	act-2	Actin-2 [Source:NCBI gene;Acc:179534]	0.442029	-1.17779	0	0	yes	down	172.97	165.47	166.97	407.2	377.41	397.42	168.47	394.01
WBGene00000088	aex-5	Endoprotease aex-5 [Source:NCBI gene;Acc:173358]	2.43918	1.28639	7.58821e-05	0.000278184	yes	up	0.85	1.22	0.74	0.4	0.31	0.47	0.936667	0.393333
WBGene00000108	alh-2	Aldedh domain-containing protein [Source:NCBI gene;Acc:187001]	2.99177	1.581	7.09313e-17	6.809e-16	yes	up	9.07	8.58	11.84	4.14	2.43	3.71	9.83	3.42667
WBGene00000135	amt-3	Putative ammonium transporter 3 [Source:NCBI gene;Acc:174338]	2.01225	1.00881	1.05772e-11	7.45517e-11	yes	up	2.7	2.92	2.95	1.64	1.39	1.37	2.85667	1.46667
WBGene00000168	apx-1	Anterior pharynx in excess protein 1; Delta-like protein; EGF-like domain-containing protein [Source:NCBI gene;Acc:178759]	0.480499	-1.0574	5.47084e-64	2.02814e-62	yes	down	10.31	9.49	10.01	21.35	21.38	21.37	9.93667	21.3667
WBGene00000171	aqp-3	AQuaPorin or aquaglyceroporin related [Source:NCBI gene;Acc:190553]	3.36892	1.75228	9.13677e-10	5.55659e-09	yes	up	1.72	1.73	1.79	0.61	0.7	0.51	1.74667	0.606667
WBGene00000174	aqp-6	AQuaPorin or aquaglyceroporin related [Source:NCBI gene;Acc:183121]	2.33856	1.22562	8.40524e-14	6.75439e-13	yes	up	7.23	6.89	7.59	3.28	3.24	2.66	7.23667	3.06
WBGene00000175	aqp-7	AQuaPorin or aquaglyceroporin related [Source:NCBI gene;Acc:180589]	0.457781	-1.12727	2.29476e-132	2.27554e-130	yes	down	47.85	46.39	45.73	111.33	108.26	109.98	46.6567	109.857
WBGene00000176	aqp-8	AQuaPorin or aquaglyceroporin related [Source:NCBI gene;Acc:180744]	0.429287	-1.21999	2.98712e-63	1.09329e-61	yes	down	13.14	12.16	13.39	34.7	29.24	33.44	12.8967	32.46
WBGene00000188	arl-3	ADP-ribosylation factor-like protein 3 [Source:NCBI gene;Acc:175121]	0.0798945	-3.64576	4.54385e-28	6.87727e-27	yes	down	0.3	0.18	0.09	2.73	1.97	2.6	0.19	2.43333
WBGene00000252	bli-2	Col_cuticle_N domain-containing protein [Source:NCBI gene;Acc:191611]	2.29547	1.19879	0.00280949	0.00794759	yes	up	1.24	1.5	1.23	0.97	0.52	0.29	1.32333	0.593333
WBGene00000255	bli-5	Kunitz-type protein bli-5 [Source:NCBI gene;Acc:185812]	2.4359	1.28446	0.0028889	0.00814931	yes	up	1.25	1.7	1.48	0.61	0.63	0.65	1.47667	0.63
WBGene00000282	cah-4	Alpha-carbonic anhydrase domain-containing protein [Source:NCBI gene;Acc:181478]	0.410102	-1.28594	7.55362e-217	1.6176e-214	yes	down	93.43	89.03	87.61	228.33	230.56	227.89	90.0233	228.927
WBGene00000286	cal-2	CALmodulin relateds [Source:NCBI gene;Acc:182789]	2.08609	1.0608	2.09235e-37	4.16608e-36	yes	up	43.32	45.11	43.09	21.03	20.67	23.72	43.84	21.8067
WBGene00000372	cyp-13A7	Putative cytochrome P450 CYP13A7 [Source:NCBI gene;Acc:188362]	0.303444	-1.7205	3.05922e-05	0.00011777	yes	down	0.22	0.23	0.17	0.6	0.82	0.67	0.206667	0.696667
WBGene00000373	cyp-14A5	CYtochrome P450 family [Source:NCBI gene;Acc:178926]	2.4371	1.28516	4.63727e-24	6.0147e-23	yes	up	6.9	7.46	7.91	3.28	2.81	3.38	7.42333	3.15667
WBGene00000399	cdh-7	CaDHerin family [Source:NCBI gene;Acc:175143]	3.18083	1.6694	2.71587e-11	1.86207e-10	yes	up	0.67	0.55	0.65	0.23	0.15	0.23	0.623333	0.203333
WBGene00000426	ced-12	Cell death abnormality protein 12; ELMO domain-containing protein [Source:NCBI gene;Acc:172890]	0.330579	-1.59693	7.59012e-05	0.000278203	yes	down	0.47	1	1.21	2.67	2.75	3.06	0.893333	2.82667
WBGene00000465	cpg-1	Chondroitin proteoglycan 1 [Source:NCBI gene;Acc:175586]	0.403316	-1.31002	1.50619e-300	6.0639e-298	yes	down	124.52	112.09	113.43	312.68	272.27	309.48	116.68	298.143
WBGene00000479	cgh-1	ATP-dependent RNA helicase cgh-1 [Source:NCBI gene;Acc:176061]	0.480965	-1.05599	1.91704e-189	3.16312e-187	yes	down	106.17	95.99	97.32	224.52	195.05	223.3	99.8267	214.29
WBGene00000487	che-6	Cyclic nucleotide-binding domain-containing protein [Source:NCBI gene;Acc:182823]	3.74313	1.90424	0.000546971	0.00175132	yes	up	0.27	0.43	0.42	0.19	0.03	0.09	0.373333	0.103333
WBGene00000502	chp-1	Cysteine and histidine-rich domain-containing protein 1 [Source:NCBI gene;Acc:172138]	2.19754	1.13589	2.5844e-25	3.51751e-24	yes	up	15.29	12.85	14.68	6.05	6.98	7.1	14.2733	6.71
WBGene00000503	cht-1	putative endochitinase [Source:NCBI gene;Acc:180628]	0.346025	-1.53105	4.05896e-234	1.03426e-231	yes	down	17.63	16.49	16.79	51.24	49.11	51.53	16.97	50.6267
WBGene00000521	cky-1	CKY homolog [Source:NCBI gene;Acc:179743]	0.492328	-1.02231	0.0108302	0.0270016	yes	down	0.12	0.2	0.28	0.41	0.36	0.53	0.2	0.433333
WBGene00000531	clh-4	Chloride channel protein [Source:NCBI gene;Acc:180687]	0.429555	-1.21908	2.10029e-07	1.03397e-06	yes	down	0.4	0.29	0.35	0.76	0.86	0.89	0.346667	0.836667
WBGene00000541	cln-3.3	Battenin [Source:NCBI gene;Acc:179249]	2.08522	1.0602	1.00165e-05	4.11661e-05	yes	up	1.73	2.22	1.81	0.97	0.87	1.07	1.92	0.97
WBGene00000559	cnc-5	CaeNaCin (Caenorhabditis bacteriocin) [Source:NCBI gene;Acc:187729]	26.7334	4.74057	0.00293508	0.00827148	yes	up	14.17	15.56	7.42	0	0	0	12.3833	0
WBGene00000560	cnc-6	CaeNaCin (Caenorhabditis bacteriocin) [Source:NCBI gene;Acc:175324]	8.4999	3.08745	3.70155e-57	1.17899e-55	yes	up	49.25	45.02	32.96	4.83	5.54	5.26	42.41	5.21
WBGene00000593	col-2	Cuticle collagen 2 [Source:NCBI gene;Acc:177872]	61.6993	5.94718	0	0	yes	up	405.8	413.89	431.59	7.93	5.74	7.38	417.093	7.01667
WBGene00000594	col-3	Col_cuticle_N domain-containing protein [Source:NCBI gene;Acc:177695]	0.406889	-1.29729	5.97477e-193	1.01926e-190	yes	down	232.59	249.52	226.06	636.8	587.35	577.58	236.057	600.577
WBGene00000596	col-7	Cuticle collagen 7 [Source:NCBI gene;Acc:172494]	2.44935	1.2924	0.000478037	0.00154709	yes	up	0.73	0.7	0.97	0.31	0.28	0.44	0.8	0.343333
WBGene00000598	col-9	Col_cuticle_N domain-containing protein [Source:NCBI gene;Acc:186210]	30.141	4.91365	0.00161708	0.00478702	yes	up	0.24	0.23	0.08	0	0	0	0.183333	0
WBGene00000599	col-10	Cuticle collagen 10 [Source:NCBI gene;Acc:179298]	0.327046	-1.61243	0	0	yes	down	180.87	178.46	178.17	566.12	560.13	575.72	179.167	567.323
WBGene00000606	col-17	COLlagen [Source:NCBI gene;Acc:173839]	0.313944	-1.67142	2.67279e-51	7.47268e-50	yes	down	5.13	4.47	5.41	16.83	15.7	17.01	5.00333	16.5133
WBGene00000610	col-33	Col_cuticle_N domain-containing protein [Source:NCBI gene;Acc:177191]	27.2644	4.76895	5.03388e-230	1.22087e-227	yes	up	38.85	38.21	42.11	1.77	1.56	1.17	39.7233	1.5
WBGene00000612	col-35	Col_cuticle_N domain-containing protein [Source:NCBI gene;Acc:172492]	80.3653	6.3285	4.11617e-158	5.11472e-156	yes	up	34.46	36.5	39.99	0.48	0.62	0.32	36.9833	0.473333
WBGene00000613	col-36	Cuticle collagen 36 [Source:NCBI gene;Acc:174178]	34.2574	5.09834	0	0	yes	up	405.93	429.26	430.8	13.24	12.93	12.03	421.997	12.7333
WBGene00000614	col-37	Col_cuticle_N domain-containing protein [Source:NCBI gene;Acc:179668]	107.834	6.75266	0	0	yes	up	363.74	368.67	380.02	3.39	3.74	3.53	370.81	3.55333
WBGene00000616	col-39	Cuticle collagen 39 [Source:NCBI gene;Acc:174651]	0.425548	-1.2326	4.00147e-129	3.764e-127	yes	down	38.05	35.67	34.77	90.85	86.14	86.54	36.1633	87.8433
WBGene00000617	col-40	Cuticle collagen 40 [Source:NCBI gene;Acc:173495]	64.6892	6.01545	0	0	yes	up	394.87	416.17	424.86	7.24	5.11	7.5	411.967	6.61667
WBGene00000618	col-41	Col_cuticle_N domain-containing protein [Source:NCBI gene;Acc:181610]	0.242613	-2.04327	2.71427e-38	5.52459e-37	yes	down	1.93	1.49	1.34	6.81	6.45	6.94	1.58667	6.73333
WBGene00000620	col-43	Col_cuticle_N domain-containing protein [Source:NCBI gene;Acc:179187]	22.5591	4.49564	0	0	yes	up	159.97	166.11	172.44	7.93	7.86	7.07	166.173	7.62
WBGene00000621	col-44	Col_cuticle_N domain-containing protein [Source:NCBI gene;Acc:186211]	64.8893	6.01991	0	0	yes	up	66.46	66.77	73.4	1.2	1.11	0.98	68.8767	1.09667
WBGene00000622	col-45	Col_cuticle_N domain-containing protein [Source:NCBI gene;Acc:171605]	16.7235	4.0638	0	0	yes	up	47.53	47.65	48.55	2.96	3.19	2.86	47.91	3.00333
WBGene00000623	col-46	COLlagen [Source:NCBI gene;Acc:4363005]	2.907	1.53953	5.51812e-08	2.86732e-07	yes	up	0.9	0.68	0.66	0.28	0.24	0.27	0.746667	0.263333
WBGene00000624	col-47	COLlagen [Source:NCBI gene;Acc:4363004]	3.27518	1.71158	0.00731034	0.0190052	yes	up	0.63	1.42	1.15	0.31	0.41	0.51	1.06667	0.41
WBGene00000627	col-50	Col_cuticle_N domain-containing protein [Source:NCBI gene;Acc:189050]	25.3227	4.66236	0	0	yes	up	116.31	119.6	127.38	5.64	4.83	4.36	121.097	4.94333
WBGene00000628	col-51	Col_cuticle_N domain-containing protein [Source:NCBI gene;Acc:189052]	76.2455	6.25258	0	0	yes	up	177.77	183.76	196.1	2.97	2.34	2.24	185.877	2.51667
WBGene00000629	col-52	COLlagen [Source:NCBI gene;Acc:183885]	17.9157	4.16315	0.0177624	0.0418374	yes	up	0.18	0.08	0.1	0	0	0	0.12	0
WBGene00000637	col-61	Col_cuticle_N domain-containing protein [Source:NCBI gene;Acc:182090]	2.92835	1.55009	6.62653e-09	3.75224e-08	yes	up	3.62	2.79	2.61	0.95	0.98	1.25	3.00667	1.06
WBGene00000648	col-72	COLlagen [Source:NCBI gene;Acc:173698]	82.2058	6.36117	3.80883e-89	2.16587e-87	yes	up	22.66	22.87	24.94	0.57	0.23	0.12	23.49	0.306667
WBGene00000656	col-80	Putative cuticle collagen 80 [Source:NCBI gene;Acc:174652]	0.385165	-1.37645	5.58382e-128	5.17983e-126	yes	down	29.79	25.77	27.17	75.3	73.31	73.44	27.5767	74.0167
WBGene00000659	col-84	Col_cuticle_N domain-containing protein [Source:NCBI gene;Acc:174824]	25.9139	4.69565	0	0	yes	up	99.86	103.97	109	4.39	4.12	3.98	104.277	4.16333
WBGene00000660	col-85	Col_cuticle_N domain-containing protein [Source:NCBI gene;Acc:188672]	88.0469	6.4602	0	0	yes	up	416.52	425.12	445.86	5.16	4.7	5.19	429.167	5.01667
WBGene00000661	col-86	Col_cuticle_N domain-containing protein [Source:NCBI gene;Acc:190749]	9.48258	3.24528	0.00511047	0.013711	yes	up	0.61	0.3	1.11	0.16	0.09	0	0.673333	0.0833333
WBGene00000662	col-87	COLlagen [Source:NCBI gene;Acc:3565880]	4.70912	2.23546	2.78736e-07	1.35302e-06	yes	up	0.8	0.52	0.58	0.14	0.13	0.15	0.633333	0.14
WBGene00000664	col-89	Col_cuticle_N domain-containing protein [Source:NCBI gene;Acc:175627]	4.12509	2.04443	5.819e-82	3.02678e-80	yes	up	27.74	30.02	30.58	6.51	7.02	8.7	29.4467	7.41
WBGene00000668	col-93	Col_cuticle_N domain-containing protein [Source:NCBI gene;Acc:259335]	0.497288	-1.00785	1.73553e-32	2.9733e-31	yes	down	13.27	12.71	12.15	26.69	24.35	28.28	12.71	26.44
WBGene00000669	col-94	Col_cuticle_N domain-containing protein [Source:NCBI gene;Acc:259336]	0.42254	-1.24284	2.45444e-220	5.48976e-218	yes	down	80.12	77.61	74.48	197.64	181.75	188.93	77.4033	189.44
WBGene00000670	col-95	Col_cuticle_N domain-containing protein [Source:NCBI gene;Acc:176602]	0.439496	-1.18608	1.04067e-70	4.35522e-69	yes	down	20.1	19.48	18.83	47.96	41.75	47.81	19.47	45.84
WBGene00000673	col-98	Col_cuticle_N domain-containing protein [Source:NCBI gene;Acc:176724]	0.456269	-1.13204	1.35091e-179	2.07587e-177	yes	down	113.86	108.02	107.88	264.37	243.31	239.76	109.92	249.147
WBGene00000676	col-102	Col_cuticle_N domain-containing protein [Source:NCBI gene;Acc:182802]	50.8048	5.66689	0	0	yes	up	89.29	93.7	96.66	1.91	1.78	1.95	93.2167	1.88
WBGene00000677	col-103	Col_cuticle_N domain-containing protein [Source:NCBI gene;Acc:176901]	0.423267	-1.24036	8.79149e-298	3.33911e-295	yes	down	252.99	249.74	261.25	782.41	771.97	806.02	254.66	786.8
WBGene00000682	col-108	Col_cuticle_N domain-containing protein [Source:NCBI gene;Acc:176985]	16.9698	4.0849	0	0	yes	up	85.24	87.74	94.87	5.25	5.47	5.65	89.2833	5.45667
WBGene00000685	col-111	Col_cuticle_N domain-containing protein [Source:NCBI gene;Acc:177230]	4.24664	2.08632	1.63925e-84	8.84668e-83	yes	up	23.18	25.88	26.74	6.42	5.31	5.22	25.2667	5.65
WBGene00000688	col-114	Col_cuticle_N domain-containing protein [Source:NCBI gene;Acc:177500]	27.8551	4.79987	2.10501e-202	4.11396e-200	yes	up	32.34	36.12	35.95	1.42	1.34	1.12	34.8033	1.29333
WBGene00000691	col-117	Col_cuticle_N domain-containing protein [Source:NCBI gene;Acc:177694]	0.396758	-1.33367	9.30023e-67	3.67085e-65	yes	down	162.45	137.51	156.63	379.43	391.33	418.89	152.197	396.55
WBGene00000697	col-123	Col_cuticle_N domain-containing protein [Source:NCBI gene;Acc:177823]	18.5566	4.21386	9.89203e-147	1.10626e-144	yes	up	19.19	21.8	21.96	1.34	1.1	1.07	20.9833	1.17
WBGene00000702	col-128	COLlagen [Source:NCBI gene;Acc:178076]	2.31869	1.21331	8.64327e-07	4.01081e-06	yes	up	1.83	2.44	2.34	1.02	0.8	1.17	2.20333	0.996667
WBGene00000708	col-135	COLlagen [Source:NCBI gene;Acc:3565413]	0.453208	-1.14176	1.26959e-09	7.6449e-09	yes	down	1.08	1.03	0.96	2.36	2.17	2.37	1.02333	2.3
WBGene00000715	col-142	Col_cuticle_N domain-containing protein [Source:NCBI gene;Acc:188514]	0.490867	-1.0266	3.80711e-44	9.10179e-43	yes	down	19.27	20.69	20.12	42.42	43.52	40.59	20.0267	42.1767
WBGene00000717	col-144	Col_cuticle_N domain-containing protein [Source:NCBI gene;Acc:179296]	0.450981	-1.14886	5.64076e-262	1.80236e-259	yes	down	135.59	129.34	130.83	312.08	289.93	306.14	131.92	302.717
WBGene00000720	col-147	Col_cuticle_N domain-containing protein [Source:NCBI gene;Acc:179351]	0.470182	-1.08871	1.51286e-106	1.08376e-104	yes	down	54.95	56.59	57.25	121.48	124.86	124.82	56.2633	123.72
WBGene00000723	col-150	Col_cuticle_N domain-containing protein [Source:NCBI gene;Acc:181814]	4.28643	2.09977	1.73231e-64	6.48167e-63	yes	up	19.06	20.52	21.91	4.65	5.7	4.5	20.4967	4.95
WBGene00000724	col-151	Col_cuticle_N domain-containing protein [Source:NCBI gene;Acc:179448]	7.13303	2.83451	1.5418e-24	2.03518e-23	yes	up	3.94	4.49	4.79	0.69	0.57	0.67	4.40667	0.643333
WBGene00000731	col-158	Col_cuticle_N domain-containing protein [Source:NCBI gene;Acc:179619]	21.1133	4.40008	0	0	yes	up	109.12	109.29	116.04	5.47	5.67	5.24	111.483	5.46
WBGene00000733	col-160	Col_cuticle_N domain-containing protein [Source:NCBI gene;Acc:179804]	0.456327	-1.13186	5.75434e-199	1.05305e-196	yes	down	87.97	86.69	86.69	201.81	192.18	197.57	87.1167	197.187
WBGene00000735	col-162	Col_cuticle_N domain-containing protein [Source:NCBI gene;Acc:179825]	0.422123	-1.24426	2.23709e-07	1.09728e-06	yes	down	1.36	1.42	1.51	3.59	3.12	3.84	1.43	3.51667
WBGene00000736	col-163	COLlagen [Source:NCBI gene;Acc:3564794]	17.4554	4.1256	5.65626e-15	4.87834e-14	yes	up	0.68	0.76	0.9	0.06	0	0.08	0.78	0.0466667
WBGene00000737	col-164	Col_cuticle_N domain-containing protein [Source:NCBI gene;Acc:180523]	19.0841	4.2543	2.64455e-150	3.07716e-148	yes	up	17.5	18.67	17.4	0.83	1.19	0.9	17.8567	0.973333
WBGene00000740	col-167	Col_cuticle_N domain-containing protein [Source:NCBI gene;Acc:180907]	0.429396	-1.21962	1.10149e-201	2.11171e-199	yes	down	90.75	88.82	89.82	218.91	213.23	217.46	89.7967	216.533
WBGene00000741	col-168	Col_cuticle_N domain-containing protein [Source:NCBI gene;Acc:180908]	0.326049	-1.61684	2.59425e-124	2.28045e-122	yes	down	19.66	17.84	19.39	61.26	59.77	59.8	18.9633	60.2767
WBGene00000743	col-170	Col_cuticle_N domain-containing protein [Source:NCBI gene;Acc:353462]	0.37043	-1.43273	4.4371e-13	3.41302e-12	yes	down	1.87	2.17	2.16	6.1	5.37	5.98	2.06667	5.81667
WBGene00000745	col-172	Col_cuticle_N domain-containing protein [Source:NCBI gene;Acc:180934]	2.96511	1.56809	3.84675e-23	4.79177e-22	yes	up	7.16	6.88	7.72	2.11	2.13	2.65	7.25333	2.29667
WBGene00000746	col-173	Col_cuticle_N domain-containing protein [Source:NCBI gene;Acc:180960]	7.60883	2.92767	2.41956e-53	7.13114e-52	yes	up	8.86	7.42	9.57	1.16	1.19	1.18	8.61667	1.17667
WBGene00000747	col-174	Col_cuticle_N domain-containing protein [Source:NCBI gene;Acc:181014]	5.57332	2.47854	6.6356e-59	2.20785e-57	yes	up	8.71	8.07	9.07	1.64	1.43	1.73	8.61667	1.6
WBGene00000756	col-183	Col_cuticle_N domain-containing protein [Source:NCBI gene;Acc:184081]	81.486	6.34848	0	0	yes	up	176.72	191.01	198.33	2.73	2.04	2.53	188.687	2.43333
WBGene00000758	col-185	Col_cuticle_N domain-containing protein [Source:NCBI gene;Acc:3565052]	98.5217	6.62237	8.26297e-233	2.0535e-230	yes	up	58.05	60.6	60.41	0.81	0.47	0.6	59.6867	0.626667
WBGene00000764	coq-4	Ubiquinone biosynthesis protein coq-4, mitochondrial [Source:NCBI gene;Acc:171966]	4.39289	2.13517	8.50171e-24	1.09145e-22	yes	up	9.4	8.61	8.84	1.66	1.86	2.84	8.95	2.12
WBGene00000770	cpb-1	Cytoplasmic polyadenylation element-binding protein 1 [Source:NCBI gene;Acc:176310]	0.439618	-1.18568	2.10004e-44	5.05668e-43	yes	down	6	5.07	5.06	13.87	10.92	13.09	5.37667	12.6267
WBGene00000782	cpr-2	Pept_C1 domain-containing protein [Source:NCBI gene;Acc:185355]	2.05927	1.04213	7.63944e-172	1.06057e-169	yes	up	190.24	178.09	177.85	94.16	88.91	91.16	182.06	91.41
WBGene00000829	ctb-1	-	2.17602	1.12169	8.68028e-237	2.26927e-234	yes	up	2411.33	2469.94	2478.22	1196.73	1145.38	1157.16	2453.16	1166.42
WBGene00000851	cut-1	Cuticlin-1 [Source:NCBI gene;Acc:174720]	25.5609	4.67587	0	0	yes	up	46.24	48.56	51.02	2.25	1.75	1.89	48.6067	1.96333
WBGene00000865	cyb-1	G2/mitotic-specific cyclin-B1 [Source:NCBI gene;Acc:177965]	0.459984	-1.12035	3.27772e-119	2.76069e-117	yes	down	44.23	37.35	36.87	92.43	84.26	89.23	39.4833	88.64
WBGene00000868	cyb-3	G2/mitotic-specific cyclin-B3 [Source:NCBI gene;Acc:180040]	0.431818	-1.2115	1.48556e-251	4.39771e-249	yes	down	114.91	103.05	104.03	272.55	242.23	255.19	107.33	256.657
WBGene00000870	cyd-1	G1/S-specific cyclin-D [Source:NCBI gene;Acc:174941]	0.452345	-1.1445	1.82702e-13	1.43328e-12	yes	down	2.01	1.62	1.47	4.09	3.39	4.06	1.7	3.84667
WBGene00000908	daf-12	Nuclear hormone receptor family member daf-12 [Source:NCBI gene;Acc:181263]	2.89308	1.53261	1.29174e-112	1.00786e-110	yes	up	17.31	17.42	17.55	5.67	5.29	5.78	17.4267	5.58
WBGene00000929	dao-3	Methenyltetrahydrofolate cyclohydrolase [Source:NCBI gene;Acc:181065]	3.01865	1.5939	5.02505e-103	3.37181e-101	yes	up	40.26	39.99	38.93	14.94	13.29	12.56	39.7267	13.5967
WBGene00000967	dhs-3	Protein dhs-3 [Source:NCBI gene;Acc:172603]	2.14685	1.10222	1.25609e-26	1.80608e-25	yes	up	25.27	34.32	27.29	13.26	11.67	12.55	28.96	12.4933
WBGene00000969	dhs-5	putative oxidoreductase dhs-5 [Source:NCBI gene;Acc:173930]	11.6979	3.54817	6.22918e-14	5.04805e-13	yes	up	7.49	6.83	7.22	1.13	0.31	0.49	7.18	0.643333
WBGene00000976	dhs-13	DeHydrogenases, Short chain [Source:NCBI gene;Acc:178658]	0.491373	-1.02511	2.22788e-89	1.27046e-87	yes	down	37.22	33.05	34.47	71.7	73.47	73.36	34.9133	72.8433
WBGene00000977	dhs-14	DeHydrogenases, Short chain [Source:NCBI gene;Acc:178738]	2.83927	1.50552	3.37346e-38	6.85244e-37	yes	up	19.26	16.79	17.74	6.91	6.09	6.62	17.93	6.54
WBGene00000979	dhs-16	3beta-hydroxysteroid dehydrogenase dhs-16 [Source:NCBI gene;Acc:178983]	2.23239	1.15859	0.000257317	0.000869529	yes	up	1.08	1.45	1.33	0.75	0.59	0.45	1.28667	0.596667
WBGene00000981	dhs-18	DeHydrogenases, Short chain [Source:NCBI gene;Acc:179529]	2.45195	1.29393	4.26503e-89	2.41845e-87	yes	up	61.74	60.89	57.39	26.82	24.91	24.05	60.0067	25.26
WBGene00000986	dhs-23	DeHydrogenases, Short chain [Source:NCBI gene;Acc:180038]	3.2271	1.69024	2.13419e-26	3.04259e-25	yes	up	9.48	8.75	8.43	2.79	2.92	2.83	8.88667	2.84667
WBGene00001063	dpy-1	DumPY: shorter than wild-type [Source:NCBI gene;Acc:175342]	0.453891	-1.13958	4.02302e-10	2.508e-09	yes	down	1.34	0.81	1.08	1.57	1.9	2.05	1.07667	1.84
WBGene00001066	dpy-4	Col_cuticle_N domain-containing protein [Source:NCBI gene;Acc:178414]	0.415242	-1.26797	9.72654e-33	1.68499e-31	yes	down	8.97	8.51	10.96	25.11	20.85	25.27	9.48	23.7433
WBGene00001074	dpy-13	Cuticle collagen dpy-13 [Source:NCBI gene;Acc:177187]	0.399481	-1.3238	4.24911e-33	7.45075e-32	yes	down	7.58	8.82	8.95	24.4	18.59	22.93	8.45	21.9733
WBGene00001076	dpy-17	Col_cuticle_N domain-containing protein [Source:NCBI gene;Acc:175696]	0.456787	-1.13041	6.18379e-184	9.87934e-182	yes	down	102.06	91.54	89.44	218.81	208.25	212.98	94.3467	213.347
WBGene00001092	dro-1	Down-regulator of transcription 1 [Source:NCBI gene;Acc:191629]	2.59069	1.37334	3.70349e-25	4.99338e-24	yes	up	17.21	17.44	18.15	5.45	7.03	8.65	17.6	7.04333
WBGene00001103	dsl-1	Delta-like protein [Source:NCBI gene;Acc:176939]	0.393703	-1.34482	1.53824e-05	6.18305e-05	yes	down	1.12	1.02	0.9	3.14	2.28	2.57	1.01333	2.66333
WBGene00001105	dsl-3	Delta-like protein [Source:NCBI gene;Acc:176970]	0.469632	-1.0904	2.53673e-11	1.744e-10	yes	down	4.54	4.69	4.02	8.2	9.29	9.09	4.41667	8.86
WBGene00001107	dsl-5	Delta-like protein [Source:NCBI gene;Acc:186492]	4.41113	2.14115	2.65471e-06	1.1635e-05	yes	up	1.32	1.27	1.02	0.27	0.22	0.36	1.20333	0.283333
WBGene00001109	dsl-7	Delta-like protein [Source:NCBI gene;Acc:3565725]	2.51184	1.32874	5.68738e-07	2.69191e-06	yes	up	1.44	1.35	1.43	0.6	0.54	0.59	1.40667	0.576667
WBGene00001129	dyf-13	Intraflagellar transport [Source:NCBI gene;Acc:182970]	2.21225	1.14551	7.42138e-07	3.46779e-06	yes	up	0.89	0.91	0.81	0.73	0.71	0.55	0.87	0.663333
WBGene00001134	eat-3	Dynamin-like 120 kDa protein, form S1 [Source:NCBI gene;Acc:174476]	0.00203995	-8.93725	1.86242e-13	1.46048e-12	yes	down	0	0	0	0.93	0.69	0.47	0	0.696667
WBGene00001229	eif-3.F	Eukaryotic translation initiation factor 3 subunit F [Source:NCBI gene;Acc:174478]	2.07937	1.05615	4.26018e-105	2.95715e-103	yes	up	91.95	92.32	94.4	49.11	44.25	45.27	92.89	46.21
WBGene00001237	elc-2	Elongin-C [Source:NCBI gene;Acc:24104987]	0.479588	-1.06013	0.0110466	0.0274799	yes	down	1.36	0.78	1.25	3.15	2.21	2.03	1.13	2.46333
WBGene00001242	elo-4	Putative fatty acid elongation protein 4 [Source:NCBI gene;Acc:183367]	3.14498	1.65305	6.88373e-28	1.03565e-26	yes	up	10.1	9.64	9.87	3.43	2.99	3.32	9.87	3.24667
WBGene00001252	elt-4	GATA-type domain-containing protein [Source:NCBI gene;Acc:181249]	2.19483	1.13411	0.00138329	0.00414248	yes	up	4.48	22.09	5.83	2.07	2.69	2.57	10.8	2.44333
WBGene00001263	emb-9	Collagen alpha-1(IV) chain [Source:NCBI gene;Acc:176314]	0.495637	-1.01264	3.62263e-108	2.65177e-106	yes	down	10	9.53	10.08	21.37	18.91	21.42	9.87	20.5667
WBGene00001358	evl-20	ADP-ribosylation factor-like protein 2 [Source:NCBI gene;Acc:191632]	2.27619	1.18662	1.13522e-09	6.86452e-09	yes	up	12.87	10.21	11.66	5.57	3.67	6.69	11.58	5.31
WBGene00001389	far-5	Fatty Acid/Retinol binding protein [Source:NCBI gene;Acc:184522]	3.7818	1.91907	4.03573e-71	1.70671e-69	yes	up	43.37	79.26	54.96	20.7	14.93	10.38	59.1967	15.3367
WBGene00001445	flp-2	FMRF-Like Peptide [Source:NCBI gene;Acc:181222]	2.273	1.1846	1.80428e-81	9.3368e-80	yes	up	160.29	170.82	168.42	78.9	75.27	73.89	166.51	76.02
WBGene00001449	flp-6	QQDSEVEREMM [Source:NCBI gene;Acc:179327]	2.08443	1.05965	2.10932e-92	1.26748e-90	yes	up	177.92	185.04	168.97	86.44	88.28	89.82	177.31	88.18
WBGene00001450	flp-7	TPMQRSSMVRF-amide 2 [Source:NCBI gene;Acc:180854]	2.24474	1.16655	7.39672e-66	2.88e-64	yes	up	69.65	65.91	64.81	33.56	28.45	30.54	66.79	30.85
WBGene00001455	flp-12	FMRF-Like Peptide [Source:NCBI gene;Acc:180732]	2.42444	1.27765	6.8306e-127	6.19369e-125	yes	up	754.48	804.93	794.95	332.53	364.98	320.76	784.787	339.423
WBGene00001461	flp-18	SVPGVLRF-amide 3 [Source:NCBI gene;Acc:180587]	2.36459	1.24159	2.83664e-204	5.5982e-202	yes	up	232.19	227.59	226.88	99.9	96.62	103.99	228.887	100.17
WBGene00001462	flp-19	WANQVRF-amide [Source:NCBI gene;Acc:181260]	2.31194	1.2091	3.99348e-99	2.56015e-97	yes	up	169.06	171.15	184.39	77.15	77.41	80.92	174.867	78.4933
WBGene00001500	ftn-1	Ferritin [Source:NCBI gene;Acc:179138]	2.7733	1.4716	5.67873e-146	6.28092e-144	yes	up	175.85	158.48	164.51	66.54	59.75	60.67	166.28	62.32
WBGene00001536	gcy-9	Receptor-type guanylate cyclase gcy-9 [Source:NCBI gene;Acc:191645]	2.66832	1.41593	1.06714e-06	4.90894e-06	yes	up	0.77	0.82	0.53	0.29	0.2	0.26	0.706667	0.25
WBGene00001588	lgc-56	Ligand-Gated ion Channel [Source:NCBI gene;Acc:191638]	2.23995	1.16347	3.03634e-07	1.46856e-06	yes	up	1.72	2.44	2.22	1.07	0.92	0.97	2.12667	0.986667
WBGene00001590	lipt-1	BPL/LPL catalytic domain-containing protein [Source:NCBI gene;Acc:183473]	2.57629	1.3653	8.77142e-07	4.06559e-06	yes	up	2.23	3.31	2.39	1.07	1.33	0.78	2.64333	1.06
WBGene00001595	gld-1	Female germline-specific tumor suppressor gld-1 [Source:NCBI gene;Acc:172532]	0.439812	-1.18504	4.17899e-213	8.67249e-211	yes	down	54.7	49.19	51.41	127.33	109.58	123.42	51.7667	120.11
WBGene00001606	gln-5	Glutamine synthetase [Source:NCBI gene;Acc:178505]	0.496489	-1.01017	1.97791e-133	1.99077e-131	yes	down	63.12	56.56	56.8	128.04	116.32	122.86	58.8267	122.407
WBGene00001675	gpa-13	Guanine nucleotide-binding protein alpha-13 subunit [Source:NCBI gene;Acc:179746]	2.21636	1.14819	0.00101996	0.00312698	yes	up	0.98	1.36	0.92	0.51	0.4	0.53	1.08667	0.48
WBGene00001683	gpd-1	Glyceraldehyde-3-phosphate dehydrogenase 1 [Source:NCBI gene;Acc:174603]	0.471766	-1.08386	8.05916e-148	9.06318e-146	yes	down	77.82	68.78	68.66	159.28	153.7	158.35	71.7533	157.11
WBGene00001692	grd-3	Ground-like domain-containing protein [Source:NCBI gene;Acc:177109]	2.43071	1.28138	6.4397e-92	3.82393e-90	yes	up	121.63	127.75	129.48	53.84	55.91	52	126.287	53.9167
WBGene00001693	grd-4	Ground-like domain-containing protein [Source:NCBI gene;Acc:24104827]	21.1285	4.40112	4.17461e-161	5.28521e-159	yes	up	36.53	38.59	38.95	1.75	1.76	2.1	38.0233	1.87
WBGene00001694	grd-5	Ground-like domain-containing protein [Source:NCBI gene;Acc:179244]	2.94015	1.55589	4.3288e-74	1.94941e-72	yes	up	88.86	83.94	88.67	30.52	32.71	29.46	87.1567	30.8967
WBGene00001696	grd-7	Ground-like domain-containing protein [Source:NCBI gene;Acc:191661]	52.4673	5.71335	1.90873e-42	4.34646e-41	yes	up	4.74	5.78	5.83	0.16	0.11	0.05	5.45	0.106667
WBGene00001697	grd-8	Ground-like domain-containing protein [Source:NCBI gene;Acc:191662]	14.4965	3.85763	1.57292e-05	6.31364e-05	yes	up	0.57	0.34	0.64	0	0.08	0.03	0.516667	0.0366667
WBGene00001698	grd-9	Ground-like domain-containing protein [Source:NCBI gene;Acc:191663]	3.85169	1.94549	2.51617e-19	2.67709e-18	yes	up	1.72	1.75	1.93	0.41	0.32	0.44	1.8	0.39
WBGene00001701	grd-12	Ground-like domain-containing protein [Source:NCBI gene;Acc:184079]	2.29453	1.1982	0.000942589	0.00290482	yes	up	1.4	1.74	1.28	0.91	0.81	0.28	1.47333	0.666667
WBGene00001702	grd-13	GRounDhog (hedgehog-like family) [Source:NCBI gene;Acc:3565619]	0.248048	-2.01131	1.058e-91	6.24562e-90	yes	down	19.33	19.86	14.78	75.11	78.8	71.1	17.99	75.0033
WBGene00001704	grd-15	Ground-like domain-containing protein [Source:NCBI gene;Acc:3565288]	2.8942	1.53316	8.62382e-05	0.00031324	yes	up	2.94	2.13	2.04	0.7	0.73	1.13	2.37	0.853333
WBGene00001712	grl-3	Ground-like domain-containing protein [Source:NCBI gene;Acc:186928]	11.8524	3.56711	7.96122e-36	1.50761e-34	yes	up	5.1	5.34	5.13	0.35	0.5	0.52	5.19	0.456667
WBGene00001718	grl-9	Ground-like domain-containing protein [Source:NCBI gene;Acc:179066]	21.4878	4.42545	1.54843e-153	1.88909e-151	yes	up	23.42	22.25	25.74	0.56	0.84	0.8	23.8033	0.733333
WBGene00001725	grl-16	Ground-like domain-containing protein [Source:NCBI gene;Acc:171649]	0.471852	-1.08359	9.94031e-65	3.74716e-63	yes	down	13.71	13.74	13.31	30.81	27.47	30.17	13.5867	29.4833
WBGene00001726	grl-17	Ground-like domain-containing protein [Source:NCBI gene;Acc:183855]	10.8989	3.44612	1.41059e-164	1.85589e-162	yes	up	20.2	21.36	21.66	2.53	1.6	1.86	21.0733	1.99667
WBGene00001728	grl-19	Ground-like domain-containing protein [Source:NCBI gene;Acc:176843]	17.5604	4.13426	4.42992e-71	1.86948e-69	yes	up	27.19	26.44	30.29	1.41	2.41	1.15	27.9733	1.65667
WBGene00001729	grl-20	Ground-like domain-containing protein [Source:NCBI gene;Acc:177009]	63.6501	5.99209	0	0	yes	up	309.85	303	316.82	5.91	4.7	4.51	309.89	5.04
WBGene00001730	grl-21	Ground-like domain-containing protein [Source:NCBI gene;Acc:177967]	2.24303	1.16545	5.59549e-34	1.00479e-32	yes	up	37.93	36.47	34.92	16.82	17.39	16.33	36.44	16.8467
WBGene00001731	grl-22	Ground-like domain-containing protein [Source:NCBI gene;Acc:189140]	13.6063	3.7662	2.5874e-34	4.67543e-33	yes	up	12.55	11.88	10.46	1.33	0.38	0.95	11.63	0.886667
WBGene00001732	grl-23	GRound-Like (grd related) [Source:NCBI gene;Acc:183983]	46.4733	5.53833	2.13706e-305	8.77939e-303	yes	up	56.21	64.17	52.31	1.17	1.39	1.01	57.5633	1.19
WBGene00001733	grl-24	Ground-like domain-containing protein [Source:NCBI gene;Acc:178534]	618.57	9.27279	1.09806e-14	9.3305e-14	yes	up	12.56	9.99	13.86	0	0	0	12.1367	0
WBGene00001734	grl-25	GRound-Like (grd related) [Source:NCBI gene;Acc:176265]	81.6673	6.35169	0	0	yes	up	117.29	115.33	120.68	1.58	1.28	1.57	117.767	1.47667
WBGene00001735	grl-26	Ground-like domain-containing protein [Source:NCBI gene;Acc:176853]	3.32541	1.73353	0.000921672	0.00284559	yes	up	2.06	1.69	1.43	0.89	0.21	0.51	1.72667	0.536667
WBGene00001737	grl-28	Ground-like domain-containing protein [Source:NCBI gene;Acc:188832]	18.5232	4.21126	0.0158274	0.0377808	yes	up	0.53	0.75	0.25	0	0	0	0.51	0
WBGene00001738	grl-29	Ground-like domain-containing protein [Source:NCBI gene;Acc:188835]	13.4013	3.74431	0.0162983	0.0387579	yes	up	0.34	0.37	0.63	0	0	0.1	0.446667	0.0333333
WBGene00001749	gst-1	Glutathione S-transferase P [Source:NCBI gene;Acc:176281]	2.6657	1.41451	3.04496e-226	7.12733e-224	yes	up	254.57	260.65	258.35	104.04	94.71	102.4	257.857	100.383
WBGene00001752	gst-4	Glutathione S-transferase 4 [Source:NCBI gene;Acc:177886]	3.1191	1.64113	1.59823e-110	1.19157e-108	yes	up	77.47	81.91	84.74	28.35	26.74	26.14	81.3733	27.0767
WBGene00001754	gst-6	putative glutathione S-transferase 6 [Source:NCBI gene;Acc:173841]	2.20257	1.13919	7.58047e-24	9.73803e-23	yes	up	22.97	23.22	22.34	11.57	8.87	11.87	22.8433	10.77
WBGene00001764	gst-16	Glutathione S-Transferase [Source:NCBI gene;Acc:175009]	2.01374	1.00988	1.96507e-05	7.77911e-05	yes	up	5.38	5.7	5.23	2.85	2.03	3.55	5.43667	2.81
WBGene00001769	gst-21	Glutathione S-Transferase [Source:NCBI gene;Acc:191412]	2.23024	1.1572	6.25721e-05	0.000231285	yes	up	3.98	2.66	3.14	2.19	1.26	0.88	3.26	1.44333
WBGene00001786	gst-38	Glutathione S-Transferase [Source:NCBI gene;Acc:185299]	2.47076	1.30495	8.44043e-06	3.50538e-05	yes	up	2.69	2.97	2.74	1.54	1.08	0.9	2.8	1.17333
WBGene00001789	gst-41	Glutathione S-Transferase [Source:NCBI gene;Acc:179127]	2.6744	1.41921	8.09285e-40	1.72026e-38	yes	up	26.81	25.53	26.1	9.37	10.46	10.59	26.1467	10.14
WBGene00001805	gur-4	GUstatory Receptor family [Source:NCBI gene;Acc:191664]	0.416236	-1.26453	0.0202974	0.047056	yes	down	0.19	0.09	0.25	0.42	0.5	0.43	0.176667	0.45
WBGene00001806	gur-5	GUstatory Receptor family [Source:NCBI gene;Acc:191665]	6.87959	2.78232	9.13562e-12	6.47535e-11	yes	up	1.46	1.09	1.78	0.33	0.17	0.15	1.44333	0.216667
WBGene00001820	ham-1	Stork_head domain-containing protein [Source:NCBI gene;Acc:178205]	0.481836	-1.05338	1.48439e-16	1.39825e-15	yes	down	2.8	2.61	2.5	5.92	5.57	5.44	2.63667	5.64333
WBGene00001841	hen-1	HEsitatioN behavior [Source:NCBI gene;Acc:191666]	3.55299	1.82903	4.1409e-08	2.18096e-07	yes	up	5.34	6.03	3.96	0.9	1.8	1.78	5.11	1.49333
WBGene00001852	hil-1	Histone H1.X [Source:NCBI gene;Acc:179993]	2.82617	1.49885	1.2256e-199	2.28438e-197	yes	up	168.54	169.92	172.29	66.08	60.03	57.69	170.25	61.2667
WBGene00001856	hil-5	Histone H1.5 [Source:NCBI gene;Acc:172242]	0.479957	-1.05902	1.09127e-126	9.80682e-125	yes	down	101.24	101.5	92.18	222.14	197.61	216.53	98.3067	212.093
WBGene00001878	his-4	Histone H2B 2 [Source:NCBI gene;Acc:180072]	0.0889683	-3.49056	0.00132067	0.00396734	yes	down	0.37	0.21	0	2.77	2.45	1.55	0.193333	2.25667
WBGene00001880	his-6	Histone H3 [Source:NCBI gene;Acc:191668]	0.340672	-1.55354	0.00337871	0.00942535	yes	down	1.97	0.95	0.67	4.17	3.15	3.66	1.19667	3.66
WBGene00001887	his-13	Histone H3 [Source:NCBI gene;Acc:191672]	3.06586	1.61629	7.34806e-18	7.33349e-17	yes	up	18.94	19.13	17.84	9.54	9.4	10.83	18.6367	9.92333
WBGene00001890	his-16	Histone H2A [Source:NCBI gene;Acc:175025]	204.02	7.67257	5.92058e-10	3.64915e-09	yes	up	7.48	8.02	5.83	0	0	0	7.11	0
WBGene00001898	his-24	Histone 24 [Source:NCBI gene;Acc:181545]	0.466436	-1.10025	1.06427e-168	1.43784e-166	yes	down	122.5	110.37	120.31	271.11	250.36	262.86	117.727	261.443
WBGene00001917	his-43	Histone H2A [Source:NCBI gene;Acc:175034]	0.420917	-1.24839	2.15473e-06	9.5392e-06	yes	down	7.48	8.02	5.83	15.09	22.24	15.91	7.11	17.7467
WBGene00001919	his-45	Histone H3 [Source:NCBI gene;Acc:181821]	0.439002	-1.1877	0.00151566	0.00450736	yes	down	3.59	2.08	2.27	7.11	5.83	6.27	2.64667	6.40333
WBGene00001920	his-46	Histone H4 [Source:NCBI gene;Acc:178050]	0.477468	-1.06652	0.00263888	0.00749762	yes	down	6.38	7.65	7.24	14.18	16.96	16.58	7.09	15.9067
WBGene00001922	his-48	putative histone H2B 4 [Source:NCBI gene;Acc:178049]	0.466167	-1.10108	0.000623182	0.00197772	yes	down	4.76	4.89	5.66	9.33	14.94	10.76	5.10333	11.6767
WBGene00001929	his-55	Histone H3 [Source:NCBI gene;Acc:186250]	0.439002	-1.1877	0.00151566	0.00450736	yes	down	3.59	2.08	2.27	7.11	5.83	6.27	2.64667	6.40333
WBGene00001930	his-56	Histone H4 [Source:NCBI gene;Acc:178055]	0.477468	-1.06652	0.00263888	0.00749762	yes	down	6.38	7.65	7.24	14.18	16.96	16.58	7.09	15.9067
WBGene00001931	his-57	Histone H2A [Source:NCBI gene;Acc:178056]	0.409745	-1.2872	7.16483e-33	1.24657e-31	yes	down	19.24	17.7	16.94	42.12	43.58	46.39	17.96	44.03
WBGene00001932	his-58	putative histone H2B 4 [Source:NCBI gene;Acc:186251]	0.357084	-1.48566	9.86783e-06	4.05966e-05	yes	down	3.1	4.41	3.98	12.15	9.36	12.71	3.83	11.4067
WBGene00001933	his-59	Histone H3 [Source:NCBI gene;Acc:186325]	0.459012	-1.1234	0.0016363	0.00483751	yes	down	5.07	2.52	2.94	5.78	9.39	8.96	3.51	8.04333
WBGene00001936	his-62	putative histone H2B 4 [Source:NCBI gene;Acc:186326]	0.415599	-1.26674	7.01531e-15	6.02467e-14	yes	down	6.29	7.87	4.02	12.44	13.56	17.55	6.06	14.5167
WBGene00001937	his-63	Histone H3 [Source:NCBI gene;Acc:184804]	0.400913	-1.31864	4.73256e-05	0.000177968	yes	down	3.38	2.77	5.09	7.76	11.66	10.28	3.74667	9.9
WBGene00001938	his-64	Histone H4 [Source:NCBI gene;Acc:178066]	0.493574	-1.01866	0.0146507	0.0352816	yes	down	3.82	9.16	4.94	11.58	15.92	11.39	5.97333	12.9633
WBGene00001940	his-66	putative histone H2B 4 [Source:NCBI gene;Acc:186670]	0.357084	-1.48566	9.86783e-06	4.05966e-05	yes	down	3.1	4.41	3.98	12.15	9.36	12.71	3.83	11.4067
WBGene00001941	his-67	Histone H4 [Source:NCBI gene;Acc:188792]	0.418617	-1.2563	0.00423325	0.0115703	yes	down	7.65	3.01	3.56	12.66	12.46	12.44	4.74	12.52
WBGene00001958	hlh-14	Helix-loop-helix protein 14 [Source:NCBI gene;Acc:182758]	0.477856	-1.06535	0.000346475	0.0011477	yes	down	1.62	1.8	1.47	3.07	4.25	3.25	1.63	3.52333
WBGene00001971	hmg-1.1	HMG box domain-containing protein [Source:NCBI gene;Acc:175081]	0.48708	-1.03777	9.76294e-239	2.72956e-236	yes	down	395.51	383.61	382.92	868.15	795.51	812.63	387.347	825.43
WBGene00002011	hsp-12.2	Heat shock protein Hsp-12.2 [Source:NCBI gene;Acc:176148]	0.457507	-1.12813	7.19169e-168	9.65125e-166	yes	down	238.23	232.26	242.01	544.77	540.06	539.21	237.5	541.347
WBGene00002013	hsp-12.6	SHSP domain-containing protein [Source:NCBI gene;Acc:177778]	7.00297	2.80797	0	0	yes	up	614.29	668.31	664.33	97.26	95.51	95.68	648.977	96.15
WBGene00002026	hsp-70	Heat Shock Protein [Source:NCBI gene;Acc:172757]	2.65167	1.4069	2.77788e-56	8.73729e-55	yes	up	13.96	14.1	15.36	6.39	4.86	5.7	14.4733	5.65
WBGene00002055	ifc-1	Intermediate filament protein ifc-1 [Source:NCBI gene;Acc:178747]	0.2883	-1.79436	1.07517e-238	2.96483e-236	yes	down	15.34	13.89	14.89	53.61	52.27	52.17	14.7067	52.6833
WBGene00002079	xpo-2	CAS_CSE1 domain-containing protein; Exportin-2 [Source:NCBI gene;Acc:171621]	0.45524	-1.1353	3.32598e-127	3.0295e-125	yes	down	25.79	24.51	23.15	51.72	47.99	57.66	24.4833	52.4567
WBGene00002090	ins-7	Insulin-like peptide 7; putative insulin-like peptide beta-type 4 [Source:NCBI gene;Acc:191688]	0.448146	-1.15796	1.89831e-36	3.64627e-35	yes	down	55.9	60.64	59	151.58	135.37	129.66	58.5133	138.87
WBGene00002091	ins-8	INSulin related [Source:NCBI gene;Acc:3565985]	0.0589812	-4.0836	6.54984e-51	1.81609e-49	yes	down	2.72	3.53	1.87	41.87	46.11	48.71	2.70667	45.5633
WBGene00002098	ins-15	INSulin related [Source:NCBI gene;Acc:3565586]	8.16563	3.02956	7.80501e-35	1.4454e-33	yes	up	50.8	61.86	52.88	5.41	7.02	9.47	55.18	7.3
WBGene00002108	ins-25	INSulin related [Source:NCBI gene;Acc:3565916]	2.33898	1.22588	0.000384817	0.00126512	yes	up	8.5	8.07	9.54	3.82	3.58	4.42	8.70333	3.94
WBGene00002112	ins-29	INSulin related [Source:NCBI gene;Acc:3565850]	2.14917	1.10378	3.10072e-20	3.42765e-19	yes	up	110.02	130.26	137.17	69.31	64.99	54.4	125.817	62.9
WBGene00002116	ins-33	INSulin related [Source:NCBI gene;Acc:189313]	7.26738	2.86143	2.58827e-41	5.71292e-40	yes	up	21.93	21.59	19.97	3.94	3.03	2.11	21.1633	3.02667
WBGene00002117	ins-34	INSulin related [Source:NCBI gene;Acc:191692]	0.366868	-1.44667	2.40117e-09	1.41829e-08	yes	down	4.01	4.5	2.73	11.19	9.8	10.79	3.74667	10.5933
WBGene00002118	ins-35	INSulin related [Source:NCBI gene;Acc:180334]	2.12438	1.08704	2.92326e-16	2.71301e-15	yes	up	62.17	61.55	60.01	29.69	34.58	27.16	61.2433	30.4767
WBGene00002124	inx-2	Innexin-2 [Source:NCBI gene;Acc:181318]	0.469075	-1.09211	2.58566e-33	4.57376e-32	yes	down	7.08	6.39	6.99	14.53	14.92	15.63	6.82	15.0267
WBGene00002150	irk-2	Inward Rectifying K (potassium) channel family [Source:NCBI gene;Acc:191695]	2.53982	1.34473	1.1622e-08	6.43255e-08	yes	up	1.67	1.36	1.8	0.74	0.61	0.59	1.61	0.646667
WBGene00002222	klp-11	Kinesin-like protein [Source:NCBI gene;Acc:177685]	52.8351	5.72342	0.00169144	0.00498518	yes	up	1.22	0.43	2.86	0.71	0	7.61	1.50333	2.77333
WBGene00002234	kqt-2	Ion_trans domain-containing protein [Source:NCBI gene;Acc:181078]	2.26372	1.1787	5.06279e-09	2.8994e-08	yes	up	1.59	1.55	1.8	0.83	0.64	0.79	1.64667	0.753333
WBGene00002264	lec-1	32 kDa beta-galactoside-binding lectin; Galectin [Source:NCBI gene;Acc:174964]	0.422573	-1.24273	0	0	yes	down	173.79	158.19	158.08	410.79	381.67	407.85	163.353	400.103
WBGene00002265	lec-2	Galectin [Source:NCBI gene;Acc:174560]	0.463368	-1.10977	4.35383e-253	1.3081e-250	yes	down	226.12	209.71	208.74	433.24	380.5	429.77	214.857	414.503
WBGene00002272	lec-9	Galectin [Source:NCBI gene;Acc:181786]	0.386387	-1.37188	2.45347e-83	1.29628e-81	yes	down	55.47	55.09	53.21	137.24	150.66	154.9	54.59	147.6
WBGene00002273	lec-10	Galectin [Source:NCBI gene;Acc:179034]	0.451563	-1.147	1.40105e-52	4.04637e-51	yes	down	28.8	26.32	25.14	60.37	64.64	58.73	26.7533	61.2467
WBGene00002275	lem-2	LEM protein 2 [Source:NCBI gene;Acc:175058]	0.453303	-1.14145	2.0451e-128	1.90592e-126	yes	down	22	21.92	22.75	51.52	50.88	51.44	22.2233	51.28
WBGene00002280	let-2	Collagen alpha-2(IV) chain [Source:NCBI gene;Acc:181708]	0.463265	-1.11009	9.33594e-101	6.1017e-99	yes	down	11.58	10.85	10.77	26.98	21.44	25.66	11.0667	24.6933
WBGene00002285	let-7	miscRNA [Source:NCBI gene;Acc:266952]	3.59316	1.84525	6.07229e-10	3.73808e-09	yes	up	5.76	4.97	4.26	0.73	1.43	2.33	4.99667	1.49667
WBGene00002915	let-805	Uncharacterized protein [Source:NCBI gene;Acc:175384]	0.483956	-1.04705	1.81687e-61	6.37169e-60	yes	down	8.44	6.85	7.87	14.1	12.38	14.4	7.72	13.6267
WBGene00003017	lin-31	Protein lin-31 [Source:NCBI gene;Acc:173740]	2.73764	1.45293	1.1396e-05	4.65412e-05	yes	up	1.31	1.25	1.12	0.64	0.32	0.43	1.22667	0.463333
WBGene00003038	lin-56	Protein lin-56 [Source:NCBI gene;Acc:174609]	16.7797	4.06864	0.000117742	0.000419419	yes	up	1.9	0.84	1.4	0.07	0.18	0	1.38	0.0833333
WBGene00003092	lys-3	Lysozyme-like protein 3 [Source:NCBI gene;Acc:179430]	3.71693	1.89411	2.11351e-107	1.52491e-105	yes	up	34.25	34.97	37.26	9.57	10.66	9.49	35.4933	9.90667
WBGene00003093	lys-4	LYSozyme [Source:NCBI gene;Acc:178086]	2.00785	1.00565	6.18123e-41	1.34955e-39	yes	up	61.59	52.6	52.75	29.27	26.09	30.81	55.6467	28.7233
WBGene00003095	lys-6	LYSozyme [Source:NCBI gene;Acc:178087]	2.45095	1.29334	0.00212452	0.00615436	yes	up	2.14	1.48	1.75	0.84	0.45	0.99	1.79	0.76
WBGene00003154	mcm-2	DNA helicase; DNA replication licensing factor MCM2 [Source:NCBI gene;Acc:174841]	0.499071	-1.00268	1.64165e-106	1.17186e-104	yes	down	21.93	20.42	20.17	45.56	38.41	44.21	20.84	42.7267
WBGene00003164	mdt-6	Mediator of RNA polymerase II transcription subunit 6 [Source:NCBI gene;Acc:179091]	2.11607	1.08138	3.76095e-08	1.98813e-07	yes	up	7.89	10.12	8.63	5.96	4.1	2.98	8.88	4.34667
WBGene00003219	mes-1	Protein mes-1 [Source:NCBI gene;Acc:181362]	0.489059	-1.03192	2.67337e-07	1.30082e-06	yes	down	0.48	0.74	0.49	1.2	1.16	1.24	0.57	1.2
WBGene00003228	mex-1	Muscle EXcess [Source:NCBI gene;Acc:174836]	0.398967	-1.32566	4.72836e-151	5.59893e-149	yes	down	23.97	21.97	20.37	54.94	47.3	56.45	22.1033	52.8967
WBGene00003230	mex-5	Zinc finger protein mex-5 [Source:NCBI gene;Acc:178296]	0.395647	-1.33771	1.08484e-299	4.28192e-297	yes	down	48.81	44.85	44.92	125.58	112.75	123.25	46.1933	120.527
WBGene00003242	mig-6	Papilin [Source:NCBI gene;Acc:179162]	0.480077	-1.05866	1.26887e-131	1.23393e-129	yes	down	8.32	7.39	7.86	17.76	16.35	18.63	7.85667	17.58
WBGene00003246	mig-14	-	0.480188	-1.05833	1.03011e-42	2.36443e-41	yes	down	7.83	6.8	7.12	15.9	14.45	16.53	7.25	15.6267
WBGene00003380	mnm-2	Zinc finger protein mnm-2 [Source:NCBI gene;Acc:182489]	2.05033	1.03585	2.36351e-05	9.25452e-05	yes	up	3.33	2.82	3.42	1.67	1.22	1.97	3.19	1.62
WBGene00003385	moc-2	Molybdopterin molybdenumtransferase [Source:NCBI gene;Acc:189078]	2.07877	1.05573	8.77234e-39	1.81487e-37	yes	up	55.29	61.69	61	29.6	31.61	29.28	59.3267	30.1633
WBGene00003473	mtl-1	Metallothionein-1 [Source:NCBI gene;Acc:179060]	2.73399	1.45101	1.78597e-157	2.20562e-155	yes	up	815.42	823.5	846.37	327.05	346.11	290.12	828.43	321.093
WBGene00003485	mua-6	Intermediate filament protein ifa-2 [Source:NCBI gene;Acc:181698]	0.296421	-1.75428	1.30124e-41	2.90399e-40	yes	down	1.97	2.11	2.8	8.65	7.85	7.56	2.29333	8.02
WBGene00003520	nas-1	Zinc metalloproteinase nas-1 [Source:NCBI gene;Acc:185811]	2.02728	1.01955	0.000538818	0.00172686	yes	up	0.97	1.3	1.87	0.54	1.1	0.94	1.38	0.86
WBGene00003523	nas-4	Metalloendopeptidase; Zinc metalloproteinase nas-4 [Source:NCBI gene;Acc:182259]	3.61286	1.85314	9.88111e-15	8.40688e-14	yes	up	1.42	1.3	1.43	0.46	0.52	0.41	1.38333	0.463333
WBGene00003529	nas-10	Zinc metalloproteinase nas-10 [Source:NCBI gene;Acc:181287]	7.25378	2.85873	9.03925e-57	2.86101e-55	yes	up	5.32	6.44	5.51	1.01	0.81	0.62	5.75667	0.813333
WBGene00003531	nas-12	Zinc metalloproteinase nas-12 [Source:NCBI gene;Acc:182848]	3.01336	1.59137	0.000211058	0.000724397	yes	up	0.74	1.03	0.78	0.25	0.23	0.4	0.85	0.293333
WBGene00003534	nas-15	Zinc metalloproteinase nas-15 [Source:NCBI gene;Acc:180426]	4.1884	2.0664	6.60087e-23	8.14688e-22	yes	up	2.33	2.46	2.3	0.52	0.53	0.7	2.36333	0.583333
WBGene00003542	nas-23	Zinc metalloproteinase nas-23 [Source:NCBI gene;Acc:3565992]	7.6823	2.94154	3.14945e-11	2.14837e-10	yes	up	0.7	0.9	0.77	0.11	0.11	0.1	0.79	0.106667
WBGene00003546	nas-28	Zinc metalloproteinase nas-28 [Source:NCBI gene;Acc:185658]	11.8972	3.57255	3.58632e-26	5.08398e-25	yes	up	2.17	2.5	2.12	0.16	0.32	0.1	2.26333	0.193333
WBGene00003574	ncx-9	Mitochondrial sodium/calcium exchanger protein [Source:NCBI gene;Acc:182576]	0.389585	-1.35999	2.78766e-05	0.000107956	yes	down	0.28	0.28	0.2	0.59	0.71	0.7	0.253333	0.666667
WBGene00003588	nex-1	Annexin [Source:NCBI gene;Acc:175714]	0.487165	-1.03752	1.44139e-171	1.98734e-169	yes	down	108.12	102.2	108.53	231.1	218.45	227.63	106.283	225.727
WBGene00003595	ngn-1	BHLH domain-containing protein [Source:NCBI gene;Acc:177045]	0.45714	-1.12929	0.000276545	0.000929979	yes	down	1.44	1.61	1.14	3.87	3.2	2.37	1.39667	3.14667
WBGene00003596	ngp-1	Nucleolar GTP-binding protein 2 [Source:NCBI gene;Acc:172624]	2.49884	1.32126	1.80044e-189	2.99527e-187	yes	up	87.83	89.15	92.69	37.88	35.71	37.91	89.89	37.1667
WBGene00003601	nhr-2	Nuclear hormone receptor family member nhr-2 [Source:NCBI gene;Acc:172251]	0.478804	-1.06249	3.20682e-10	2.01729e-09	yes	down	1.31	1.33	1.55	3.35	2.79	2.94	1.39667	3.02667
WBGene00003652	nhr-62	NR LBD domain-containing protein; Nuclear hormone receptor family member nhr-62 [Source:NCBI gene;Acc:172836]	2.10712	1.07527	3.88057e-15	3.38164e-14	yes	up	6.15	6.8	6.72	3.33	3.23	3.19	6.55667	3.25
WBGene00003671	nhr-81	Nuclear Hormone Receptor family [Source:NCBI gene;Acc:191728]	0.130645	-2.93628	0.0130182	0.0317797	yes	down	0.05	0.03	0	0.19	0.28	0.12	0.0266667	0.196667
WBGene00003731	nhx-3	putative Na(+)/H(+) antiporter nhx-3 [Source:NCBI gene;Acc:183811]	3.60641	1.85056	1.52259e-22	1.85756e-21	yes	up	2.73	2.93	2.4	0.91	0.7	0.71	2.68667	0.773333
WBGene00003770	nlp-32	YGGWG-amide [Source:NCBI gene;Acc:185132]	2.06974	1.04945	0.00814849	0.0209515	yes	up	6.23	6.49	5.36	2.27	3.37	3.57	6.02667	3.07
WBGene00003856	odr-10	Serpentine receptor class r-10 [Source:NCBI gene;Acc:180959]	2.01229	1.00884	6.49354e-28	9.77673e-27	yes	up	19.66	20.02	20.86	10.38	11.07	9.67	20.18	10.3733
WBGene00003865	oma-2	CCCH-type zinc finger protein oma-2 [Source:NCBI gene;Acc:179183]	0.456294	-1.13196	1.96928e-108	1.45208e-106	yes	down	46.35	37.34	38.9	93.86	89.73	93.45	40.8633	92.3467
WBGene00003879	ora-1	Onchocerca Related Antigen family [Source:NCBI gene;Acc:191739]	6.44386	2.68793	5.43965e-58	1.7776e-56	yes	up	15.07	16.07	15.92	2.61	2.41	2.56	15.6867	2.52667
WBGene00003955	pcn-1	Proliferating cell nuclear antigen [Source:NCBI gene;Acc:177161]	0.450155	-1.15151	3.12348e-213	6.54955e-211	yes	down	124.25	118.92	111.38	280.49	260.67	273.26	118.183	271.473
WBGene00003969	pef-1	Serine/threonine-protein phosphatase with EF-hands pef-1 [Source:NCBI gene;Acc:175257]	0.296927	-1.75182	0.0171718	0.0406095	yes	down	0.52	0.06	0.17	0.85	0.78	0.96	0.25	0.863333
WBGene00003989	pfn-1	Profilin-1 [Source:NCBI gene;Acc:173161]	0.483225	-1.04923	3.99065e-108	2.91057e-106	yes	down	80.74	74.97	75.66	170.92	158.38	167.57	77.1233	165.623
WBGene00004005	pgp-11	P-GlycoProtein related [Source:NCBI gene;Acc:183971]	2.01335	1.0096	2.10397e-11	1.45593e-10	yes	up	2.52	2.29	2.62	1.7	1.11	0.99	2.47667	1.26667
WBGene00004026	phy-3	Fe2OG dioxygenase domain-containing protein [Source:NCBI gene;Acc:188624]	0.479461	-1.06051	0.000444394	0.00144845	yes	down	1.04	0.72	0.83	2.22	1.76	1.6	0.863333	1.86
WBGene00004027	pie-1	Pharynx and intestine in excess protein 1 [Source:NCBI gene;Acc:176667]	0.451156	-1.1483	1.25867e-56	3.97754e-55	yes	down	18.93	17.24	16.58	39.63	34.42	37.49	17.5833	37.18
WBGene00004050	parp-2	Poly [ADP-ribose] polymerase 2 [Source:NCBI gene;Acc:3565967]	0.00138746	-9.49334	2.24664e-15	1.98616e-14	yes	down	0	0	0	2.19	1.83	1.79	0	1.93667
WBGene00004061	pmp-4	Peroxisomal Membrane Protein related [Source:NCBI gene;Acc:24104835]	2.8231	1.49728	3.1696e-59	1.06163e-57	yes	up	9.31	9.93	9.37	3.45	3.31	3.71	9.53667	3.49
WBGene00004075	pod-1	Coronin-7 [Source:NCBI gene;Acc:176784]	0.449809	-1.15262	6.65173e-198	1.2063e-195	yes	down	22.21	19.82	20.53	52.96	45.27	52.34	20.8533	50.19
WBGene00004076	pod-2	Acetyl-CoA carboxylase [Source:NCBI gene;Acc:173500]	0.49295	-1.02049	4.82812e-227	1.14341e-224	yes	down	26.13	23.64	24.62	53.23	49.53	52.59	24.7967	51.7833
WBGene00004146	pqn-63	Prion-like-(Q/N-rich)-domain-bearing protein [Source:NCBI gene;Acc:188181]	0.460663	-1.11822	3.14322e-05	0.000120773	yes	down	0.63	0.72	0.61	1.76	1.25	1.38	0.653333	1.46333
WBGene00004177	pqn-98	DUF148 domain-containing protein [Source:NCBI gene;Acc:191332]	0.449806	-1.15262	0.000854472	0.00265481	yes	down	2.09	2.29	1.19	4.63	4.45	3.72	1.85667	4.26667
WBGene00004239	puf-3	PUM-HD domain-containing protein [Source:NCBI gene;Acc:178320]	0.435107	-1.20056	6.26766e-207	1.24919e-204	yes	down	42.47	38.91	39.46	99.62	91.61	95.46	40.28	95.5633
WBGene00004241	puf-5	Pumilio domain-containing protein 5 [Source:NCBI gene;Acc:174373]	0.448472	-1.15691	7.31774e-233	1.84133e-230	yes	down	68.25	62.79	62.01	150.42	138.39	155.44	64.35	148.083
WBGene00004242	puf-6	Pumilio domain-containing protein 6 [Source:NCBI gene;Acc:174947]	0.46515	-1.10423	1.70861e-78	8.40938e-77	yes	down	14.69	13.09	13.28	32.53	28.74	29.79	13.6867	30.3533
WBGene00004243	puf-7	Pumilio domain-containing protein 7 [Source:NCBI gene;Acc:177332]	0.399544	-1.32357	1.44857e-150	1.69533e-148	yes	down	20.09	17.87	17.67	50.37	44.66	48.16	18.5433	47.73
WBGene00004246		-	0.385611	-1.37478	1.20302e-93	7.31627e-92	yes	down	7.35	6.52	6.71	19.4	17.59	18.72	6.86	18.57
WBGene00004275	rab-11.2	RAB family [Source:NCBI gene;Acc:4363014]	7.87087	2.97652	5.49007e-07	2.60097e-06	yes	up	1.75	2.36	1.94	0.15	0.31	0.4	2.01667	0.286667
WBGene00004300	ram-2	Col_cuticle_N domain-containing protein [Source:NCBI gene;Acc:174687]	0.498506	-1.00432	6.50172e-150	7.47883e-148	yes	down	120.56	114.44	109.65	242.9	237.49	233.84	114.883	238.077
WBGene00004374	rme-2	Receptor Mediated Endocytosis [Source:NCBI gene;Acc:177329]	0.491149	-1.02577	2.53145e-162	3.24574e-160	yes	down	44.4	39.65	39.82	90.23	80.22	90.6	41.29	87.0167
WBGene00004388	rnp-5	RRM domain-containing protein [Source:NCBI gene;Acc:175244]	0.487332	-1.03702	9.21783e-93	5.55554e-91	yes	down	41.13	39.66	37.94	87.73	80.15	84.07	39.5767	83.9833
WBGene00004397	rol-6	Cuticle collagen rol-6 [Source:NCBI gene;Acc:174397]	0.378292	-1.40243	6.07313e-23	7.50935e-22	yes	down	3.4	3.07	3.08	8.65	8.83	8.58	3.18333	8.68667
WBGene00004398	rol-8	Cuticle collagen 6 [Source:NCBI gene;Acc:174226]	7.55263	2.91698	0	0	yes	up	155.12	161.81	161.68	22.58	22.63	20.31	159.537	21.84
WBGene00004437	rpl-24.2	putative ribosome biosis protein RLP24 [Source:NCBI gene;Acc:172815]	2.47718	1.3087	4.39662e-276	1.50007e-273	yes	up	640.54	646.22	647.92	273.71	264.12	272.93	644.893	270.253
WBGene00004512	rrn-1.1	18S ribosomal RNA [Source:NCBI gene;Acc:13183153]	0.328428	-1.60635	1.4145e-10	9.17622e-10	yes	down	89.57	95.12	123.8	247.92	354.27	367.48	102.83	323.223
WBGene00004513	rrn-1.2	18S ribosomal RNA [Source:NCBI gene;Acc:13183158]	0.328428	-1.60635	1.4145e-10	9.17622e-10	yes	down	89.57	95.12	123.8	247.92	354.27	367.48	102.83	323.223
WBGene00004622	rrn-3.1	26S ribosomal RNA [Source:NCBI gene;Acc:13183156]	0.301184	-1.73128	9.49487e-11	6.24205e-10	yes	down	1024.52	1098.59	1475.75	3077.66	4483.84	4623.08	1199.62	4061.53
WBGene00004677		-	0.287649	-1.79762	2.43158e-09	1.43584e-08	yes	down	169.33	186.64	264.28	549.26	828.83	854.16	206.75	744.083
WBGene00004742	scl-1	SCP domain-containing protein [Source:NCBI gene;Acc:186053]	32.1277	5.00575	2.01792e-20	2.24177e-19	yes	up	3.89	4.32	5.47	0.14	0.2	0.1	4.56	0.146667
WBGene00004764	sel-7	Suppressor/Enhancer of Lin-12 [Source:NCBI gene;Acc:181539]	4.01578	2.00568	1.60017e-84	8.659e-83	yes	up	12.08	11.82	13.09	3.13	2.8	3.46	12.33	3.13
WBGene00004786	sex-1	Steroid hormone receptor family member cnr14 [Source:NCBI gene;Acc:181231]	0.453041	-1.14229	5.08192e-24	6.57026e-23	yes	down	2.89	2.96	2.86	6.96	6.02	6.89	2.90333	6.62333
WBGene00004798	sip-1	Stress-induced protein 1 [Source:NCBI gene;Acc:176471]	0.426971	-1.22779	0	0	yes	down	1520.21	1413.19	1382.68	3602.58	3329.13	3567.13	1438.69	3499.61
WBGene00004811	skr-5	Skp1-related protein [Source:NCBI gene;Acc:180148]	2.15327	1.10653	1.88854e-21	2.19114e-20	yes	up	27.59	28.49	27.76	12.65	13.21	14.63	27.9467	13.4967
WBGene00004877	smf-2	NRAMP-like transporter smf-2 [Source:NCBI gene;Acc:191766]	17.6747	4.14362	3.54959e-18	3.59422e-17	yes	up	1.24	1.11	1.3	0.03	0.1	0.09	1.21667	0.0733333
WBGene00004984	spn-4	RRM domain-containing protein [Source:NCBI gene;Acc:179070]	0.470389	-1.08807	5.97108e-238	1.62429e-235	yes	down	83.75	78.12	79.08	181.53	169.22	177.49	80.3167	176.08
WBGene00004987	spp-2	Saposin B-type domain-containing protein [Source:NCBI gene;Acc:259714]	2.24661	1.16775	8.18408e-65	3.10841e-63	yes	up	155.41	148.34	139	69.03	70.02	66.53	147.583	68.5267
WBGene00004989	spp-4	Saposin B-type domain-containing protein [Source:NCBI gene;Acc:188266]	2.68666	1.42581	0.00018196	0.000632289	yes	up	5.27	7.1	6.27	2.77	2.89	1.62	6.21333	2.42667
WBGene00004996	spp-11	Saposin B-type domain-containing protein; Saposin-like protein 11 [Source:NCBI gene;Acc:174063]	10.8342	3.43752	0	0	yes	up	159.45	174.01	182.83	16.91	13.43	15.18	172.097	15.1733
WBGene00004997	spp-12	Saposin B-type domain-containing protein [Source:NCBI gene;Acc:188762]	7.77569	2.95897	8.23813e-127	7.43648e-125	yes	up	108.28	93.12	86.66	15.15	12.35	11.25	96.02	12.9167
WBGene00004998	spp-13	Saposin B-type domain-containing protein [Source:NCBI gene;Acc:184191]	2.2127	1.1458	2.90938e-10	1.83707e-09	yes	up	10.43	9.5	9.4	4	4.8	4.91	9.77667	4.57
WBGene00005002	spp-17	Saposin B-type domain-containing protein [Source:NCBI gene;Acc:171681]	0.344114	-1.53904	0.000412237	0.0013491	yes	down	2.51	2.2	2.06	7.22	6.86	6.81	2.25667	6.96333
WBGene00005005	spp-20	Saposin B-type domain-containing protein [Source:NCBI gene;Acc:34700636]	16.2722	4.02434	1.41057e-158	1.77468e-156	yes	up	68.05	71.15	80.35	4.78	4.75	3.89	73.1833	4.47333
WBGene00005016	sqt-1	Cuticle collagen sqt-1 [Source:NCBI gene;Acc:174731]	0.431004	-1.21423	1.92454e-19	2.05196e-18	yes	down	4.3	4.15	5.42	11.54	10.5	11.48	4.62333	11.1733
WBGene00005017	sqt-2	Col_cuticle_N domain-containing protein [Source:NCBI gene;Acc:173382]	0.397055	-1.33259	7.05584e-25	9.4e-24	yes	down	4.19	4.7	4.25	12.07	11.07	11.07	4.38	11.4033
WBGene00005018	sqt-3	Cuticle collagen 1 [Source:NCBI gene;Acc:179693]	0.445397	-1.16684	5.03521e-200	9.47278e-198	yes	down	105.11	98.77	100.7	245.36	215.85	246.02	101.527	235.743
WBGene00005037	sra-11	Serpentine receptor class alpha-11 [Source:NCBI gene;Acc:191782]	3.37489	1.75484	0.00388015	0.0106806	yes	up	0.4	0.75	0.64	0.17	0.14	0.25	0.596667	0.186667
WBGene00005041		-	6.23491	2.64037	0.00169455	0.0049936	yes	up	0.29	0.39	0.38	0.06	0.03	0.09	0.353333	0.06
WBGene00005046	sra-20	Serpentine receptor class alpha-20 [Source:NCBI gene;Acc:185056]	13.9819	3.80549	0.0168497	0.0399463	yes	up	0.24	0.03	0.22	0.03	0	0	0.163333	0.01
WBGene00005051	sra-25	Serpentine receptor class alpha-25 [Source:NCBI gene;Acc:188926]	19.015	4.24906	0.00393416	0.010813	yes	up	0.24	0.33	0.11	0	0	0.04	0.226667	0.0133333
WBGene00005059	sra-33	Serpentine receptor class alpha-33 [Source:NCBI gene;Acc:181920]	2.7598	1.46456	0.00367491	0.0101853	yes	up	0.59	0.83	0.98	0.3	0.38	0.22	0.8	0.3
WBGene00005063	sra-37	Serpentine Receptor, class A (alpha) [Source:NCBI gene;Acc:188706]	2.00749	1.00539	0.0128675	0.03145	yes	up	0.73	0.71	0.76	0.5	0.32	0.31	0.733333	0.376667
WBGene00005074		-	5.94536	2.57176	0.018729	0.0438491	yes	up	0.27	0.35	0.16	0	0	0.14	0.26	0.0466667
WBGene00005081	srd-3	Serpentine receptor class delta-3 [Source:NCBI gene;Acc:187251]	2.35279	1.23437	0.00890803	0.02269	yes	up	0.38	0.53	0.71	0.29	0.15	0.29	0.54	0.243333
WBGene00005089	srd-11	G_PROTEIN_RECEP_F1_2 domain-containing protein; Serpentine Receptor, class D (delta) [Source:NCBI gene;Acc:191801]	6.3831	2.67426	0.000708223	0.00222446	yes	up	0.41	0.39	0.31	0.07	0.1	0	0.37	0.0566667
WBGene00005090	srd-12	Serpentine Receptor, class D (delta) [Source:NCBI gene;Acc:191802]	3.4108	1.77011	0.00580995	0.0154171	yes	up	0.53	0.57	0.42	0.19	0.2	0.07	0.506667	0.153333
WBGene00005091	srd-13	Serpentine Receptor, class D (delta) [Source:NCBI gene;Acc:191803]	15.1636	3.92254	0.0101035	0.0253975	yes	up	0.29	0.14	0.14	0	0.04	0	0.19	0.0133333
WBGene00005096	srd-18	Serpentine receptor class delta-18 [Source:NCBI gene;Acc:191807]	4.8034	2.26406	0.00174694	0.00513519	yes	up	0.49	0.52	0.32	0.14	0.14	0	0.443333	0.0933333
WBGene00005109	srd-31	Serpentine receptor class delta-31 [Source:NCBI gene;Acc:191814]	26.3817	4.72146	0.00285901	0.00807406	yes	up	0.17	0.18	0.18	0	0	0	0.176667	0
WBGene00005112	srd-34	Serpentine receptor class delta-34 [Source:NCBI gene;Acc:185210]	11.0973	3.47214	0.0011635	0.00352783	yes	up	0.46	0.5	0.32	0.08	0	0.04	0.426667	0.04
WBGene00005123	srd-45	Serpentine receptor class delta-45 [Source:NCBI gene;Acc:184603]	7.12034	2.83195	1.60006e-05	6.41747e-05	yes	up	0.79	0.74	0.98	0.21	0	0.15	0.836667	0.12
WBGene00005144	srd-67	Serpentine Receptor, class D (delta) [Source:NCBI gene;Acc:191825]	0.0497759	-4.32841	0.0134601	0.0327108	yes	down	0	0	0	0.07	0.14	0.15	0	0.12
WBGene00005163	srg-5	Serpentine receptor class gamma-5 [Source:NCBI gene;Acc:24104887]	10.6429	3.41182	3.48214e-08	1.84753e-07	yes	up	0.83	0.73	0.77	0.02	0.1	0.11	0.776667	0.0766667
WBGene00005165	srg-7	Serpentine receptor class gamma-7 [Source:NCBI gene;Acc:191833]	3.6133	1.85332	0.0158358	0.0377963	yes	up	0.46	0.53	0.16	0.09	0.1	0.14	0.383333	0.11
WBGene00005172	srg-15	Serpentine receptor class gamma-15 [Source:NCBI gene;Acc:183195]	3.76679	1.91334	6.43778e-06	2.70604e-05	yes	up	3.24	2.25	1.83	0.57	0.57	0.5	2.44	0.546667
WBGene00005187	srg-30	Serpentine receptor class gamma-30 [Source:NCBI gene;Acc:189125]	5.10338	2.35145	0.00869096	0.0222073	yes	up	0.22	0.3	0.51	0.07	0.11	0.04	0.343333	0.0733333
WBGene00005188	srg-31	Serpentine receptor class gamma-31 [Source:NCBI gene;Acc:188260]	4.03899	2.01399	4.2185e-05	0.000159531	yes	up	1.67	1.06	1.27	0.37	0.25	0.45	1.33333	0.356667
WBGene00005189	srg-32	Serpentine receptor class gamma [Source:NCBI gene;Acc:188687]	3.10401	1.63413	1.32518e-05	5.36628e-05	yes	up	1.67	1.75	1.34	0.82	0.34	0.43	1.58667	0.53
WBGene00005213	srg-56	Serpentine receptor class gamma [Source:NCBI gene;Acc:353474]	11.0718	3.46882	0.00108622	0.00331196	yes	up	0.45	0.31	0.41	0	0.07	0.04	0.39	0.0366667
WBGene00005249	srh-25	Serpentine Receptor, class H [Source:NCBI gene;Acc:183783]	4.15278	2.05408	0.00206922	0.00600627	yes	up	0.26	0.45	0.36	0.13	0.06	0.08	0.356667	0.09
WBGene00005250	srh-27	Serpentine Receptor, class H [Source:NCBI gene;Acc:189224]	3.40448	1.76744	0.00930259	0.0235786	yes	up	0.39	0.36	0.4	0.11	0.14	0.09	0.383333	0.113333
WBGene00005257	srh-34	Serpentine Receptor, class H [Source:NCBI gene;Acc:191853]	15.1824	3.92432	0.00149341	0.00444578	yes	up	0.4	0.52	0.36	0.03	0	0.05	0.426667	0.0266667
WBGene00005258	srh-35	Serpentine Receptor, class H [Source:NCBI gene;Acc:191854]	4.23935	2.08384	0.000160058	0.00056005	yes	up	0.49	1.31	0.73	0.19	0.23	0.2	0.843333	0.206667
WBGene00005259	srh-36	Serpentine Receptor, class H [Source:NCBI gene;Acc:191855]	9.64945	3.27045	2.48193e-05	9.68618e-05	yes	up	0.61	0.63	0.58	0.13	0.03	0.03	0.606667	0.0633333
WBGene00005274	srh-51	Serpentine Receptor, class H [Source:NCBI gene;Acc:191862]	17.8573	4.15844	0.00507571	0.013625	yes	up	0.11	0.24	0.22	0.03	0	0	0.19	0.01
WBGene00005284	srh-62	Serpentine Receptor, class H [Source:NCBI gene;Acc:191867]	12.6319	3.659	0.0196659	0.0457818	yes	up	0.14	0.12	0.16	0	0	0.03	0.14	0.01
WBGene00005305		-	8.83444	3.14314	5.84346e-05	0.000216987	yes	up	0.73	0.91	0.82	0.1	0.03	0.1	0.82	0.0766667
WBGene00005307		-	22.7179	4.50576	0.00673617	0.0176469	yes	up	0.2	0.06	0.13	0	0	0	0.13	0
WBGene00005363	srh-147	Serpentine Receptor, class H [Source:NCBI gene;Acc:3565994]	6.32982	2.66216	0.00194804	0.00567826	yes	up	0.26	0.5	0.41	0.13	0.03	0.03	0.39	0.0633333
WBGene00005381		-	6.95531	2.79811	0.000269497	0.000907946	yes	up	0.52	0.42	0.76	0.1	0.07	0.08	0.566667	0.0833333
WBGene00005392	srh-177	Serpentine Receptor, class H [Source:NCBI gene;Acc:186881]	36.4187	5.18661	4.23889e-06	1.81705e-05	yes	up	0.66	0.71	1.1	0	0.07	0	0.823333	0.0233333
WBGene00005401	srh-186	Serpentine Receptor, class H [Source:NCBI gene;Acc:185366]	16.5543	4.04913	0.00743572	0.0192987	yes	up	0.19	0.1	0.31	0	0	0.04	0.2	0.0133333
WBGene00005403		-	23.8194	4.57406	0.00115954	0.00351741	yes	up	0.25	0.33	0.28	0	0.03	0	0.286667	0.01
WBGene00005422	srh-212	Serpentine Receptor, class H [Source:NCBI gene;Acc:188750]	0.346203	-1.53031	0.000299471	0.0010021	yes	down	0.32	0.34	0.45	1.48	0.88	0.99	0.37	1.11667
WBGene00005429	srh-219	Serpentine Receptor, class H [Source:NCBI gene;Acc:182301]	24.6954	4.62617	0.00427521	0.0116707	yes	up	0.06	0.11	0.13	0	0	0	0.1	0
WBGene00005485		-	3.34116	1.74035	0.00301982	0.00849719	yes	up	0.39	0.74	0.95	0.23	0.31	0.11	0.693333	0.216667
WBGene00005488	srh-283	Serpentine Receptor, class H [Source:NCBI gene;Acc:183527]	6.4208	2.68275	0.021679	0.0498726	yes	up	0.19	0.27	0.2	0.03	0.04	0.04	0.22	0.0366667
WBGene00005504	srh-300	Serpentine Receptor, class H [Source:NCBI gene;Acc:190795]	12.4634	3.63962	0.000495812	0.00160067	yes	up	0.52	0.39	0.33	0.03	0	0.07	0.413333	0.0333333
WBGene00005507	srh-303	Serpentine Receptor, class H [Source:NCBI gene;Acc:190796]	18.1545	4.18226	0.000578512	0.00184526	yes	up	0.23	0.38	0.39	0	0	0.06	0.333333	0.02
WBGene00005513	sri-1	Serpentine Receptor, class I [Source:NCBI gene;Acc:185371]	3.24447	1.69798	0.00428541	0.0116938	yes	up	0.53	0.51	0.45	0.14	0.18	0.16	0.496667	0.16
WBGene00005525	sri-13	Serpentine Receptor, class I [Source:NCBI gene;Acc:187388]	9.3078	3.21844	0.000149402	0.00052532	yes	up	0.48	0.57	0.46	0.03	0.02	0.1	0.503333	0.05
WBGene00005532	sri-20	Serpentine Receptor, class I [Source:NCBI gene;Acc:181799]	3.05252	1.61	0.000678523	0.0021365	yes	up	0.79	0.82	0.84	0.17	0.3	0.34	0.816667	0.27
WBGene00005597	srj-9	Serpentine Receptor, class J [Source:NCBI gene;Acc:191934]	6.77562	2.76035	1.5536e-05	6.23982e-05	yes	up	0.6	0.52	0.57	0.14	0.16	0.11	0.563333	0.136667
WBGene00005601	srj-13	Serpentine Receptor, class J [Source:NCBI gene;Acc:191935]	21.0327	4.39456	0.0092871	0.0235482	yes	up	0.15	0.07	0.17	0	0	0	0.13	0
WBGene00005610	srj-22	Serpentine Receptor, class J [Source:NCBI gene;Acc:185095]	9.6561	3.27144	0.00306801	0.00862316	yes	up	0.25	0.21	0.41	0.06	0.03	0	0.29	0.03
WBGene00005617	srj-32	Serpentine Receptor, class J [Source:NCBI gene;Acc:191944]	15.5776	3.9614	3.18534e-08	1.69767e-07	yes	up	0.96	1.51	1.32	0.13	0.09	0.05	1.26333	0.09
WBGene00005626	srj-44	Serpentine Receptor, class J [Source:NCBI gene;Acc:191948]	19.6194	4.29421	0.00310373	0.00871504	yes	up	0.26	0.25	0.16	0	0.03	0	0.223333	0.01
WBGene00005635	srj-57	Serpentine Receptor, class J [Source:NCBI gene;Acc:191954]	6.23877	2.64126	3.24201e-08	1.72485e-07	yes	up	1.14	1.59	1.23	0.27	0.21	0.18	1.32	0.22
WBGene00005681	sru-18	Serpentine Receptor, class U [Source:NCBI gene;Acc:188047]	17.2832	4.11129	0.00607105	0.0160507	yes	up	0.11	0.29	0.14	0.03	0	0	0.18	0.01
WBGene00005699	sru-36	Serpentine Receptor, class U [Source:NCBI gene;Acc:187653]	19.6526	4.29665	0.00321902	0.00901237	yes	up	0.36	0.27	0.14	0.05	0	0	0.256667	0.0166667
WBGene00005700	sru-37	Serpentine Receptor, class U [Source:NCBI gene;Acc:183644]	9.45322	3.24081	0.0190546	0.0445388	yes	up	0.22	0.36	0.06	0.03	0	0.04	0.213333	0.0233333
WBGene00005702	sru-39	Serpentine Receptor, class U [Source:NCBI gene;Acc:185842]	4.0678	2.02425	0.000104478	0.000375092	yes	up	1.05	0.75	0.77	0.23	0.24	0.18	0.856667	0.216667
WBGene00005707	sru-44	Serpentine Receptor, class U [Source:NCBI gene;Acc:188299]	8.88739	3.15176	1.50959e-05	6.07759e-05	yes	up	0.52	0.59	0.63	0.11	0.03	0.06	0.58	0.0666667
WBGene00005728	srv-17	Serpentine Receptor, class V [Source:NCBI gene;Acc:182333]	23.9866	4.58416	0.00604754	0.0160008	yes	up	0.06	0.28	0.08	0	0	0	0.14	0
WBGene00005731		-	5.29803	2.40546	0.00166255	0.00490719	yes	up	0.96	0.57	0.93	0.19	0.24	0.06	0.82	0.163333
WBGene00005749	srw-2	G_PROTEIN_RECEP_F1_2 domain-containing protein [Source:NCBI gene;Acc:188012]	10.5973	3.40562	0.0095256	0.0240892	yes	up	0.14	0.27	0.12	0	0.03	0.03	0.176667	0.02
WBGene00005762	srw-15	G_PROTEIN_RECEP_F1_2 domain-containing protein [Source:NCBI gene;Acc:183380]	7.6784	2.94081	0.0101613	0.0255332	yes	up	0.2	0.26	0.15	0.03	0	0.06	0.203333	0.03
WBGene00005764	srw-17	G_PROTEIN_RECEP_F1_2 domain-containing protein [Source:NCBI gene;Acc:188395]	6.80348	2.76627	1.26214e-06	5.76119e-06	yes	up	0.87	0.64	0.48	0.09	0.14	0.07	0.663333	0.1
WBGene00005775		-	19.7618	4.30464	0.0118467	0.0292176	yes	up	0.15	0.08	0.07	0	0	0	0.1	0
WBGene00005776	srw-29	G_PROTEIN_RECEP_F1_2 domain-containing protein [Source:NCBI gene;Acc:184965]	22.2159	4.47352	0.00947734	0.0239793	yes	up	0.08	0.03	0.25	0	0	0	0.12	0
WBGene00005778	srw-31	G_PROTEIN_RECEP_F1_2 domain-containing protein [Source:NCBI gene;Acc:186943]	23.3268	4.54392	0.00557347	0.0148463	yes	up	0.16	0.14	0.07	0	0	0	0.123333	0
WBGene00005781	srw-34	G_PROTEIN_RECEP_F1_2 domain-containing protein [Source:NCBI gene;Acc:3565702]	11.1401	3.47769	0.0087197	0.0222758	yes	up	0.12	0.15	0.29	0	0	0.05	0.186667	0.0166667
WBGene00005802	srw-55	G_PROTEIN_RECEP_F1_2 domain-containing protein [Source:NCBI gene;Acc:188146]	26.3199	4.71808	0.000675325	0.00212843	yes	up	0.32	0.32	0.27	0.03	0	0	0.303333	0.01
WBGene00005814	srw-67	G_PROTEIN_RECEP_F1_2 domain-containing protein [Source:NCBI gene;Acc:184639]	7.05844	2.81935	0.00152407	0.00453168	yes	up	0.38	0.32	0.34	0.03	0.06	0.06	0.346667	0.05
WBGene00005823	srw-76	G_PROTEIN_RECEP_F1_2 domain-containing protein [Source:NCBI gene;Acc:189256]	41.3378	5.36939	0.000209618	0.000719701	yes	up	0.27	0.25	0.21	0	0	0	0.243333	0
WBGene00005829	srw-82	G_PROTEIN_RECEP_F1_2 domain-containing protein [Source:NCBI gene;Acc:191269]	4.63758	2.21337	0.014467	0.0349143	yes	up	0.23	0.37	0.16	0.05	0.06	0.06	0.253333	0.0566667
WBGene00005830	srw-83	G_PROTEIN_RECEP_F1_2 domain-containing protein [Source:NCBI gene;Acc:266935]	12.985	3.69878	0.00398652	0.0109465	yes	up	0.21	0.14	0.37	0.03	0	0.03	0.24	0.02
WBGene00005848	srw-101	G_PROTEIN_RECEP_F1_2 domain-containing protein [Source:NCBI gene;Acc:3565911]	19.1772	4.26132	0.0155716	0.0372629	yes	up	0.14	0.04	0.19	0	0	0	0.123333	0
WBGene00005867	srw-120	G_PROTEIN_RECEP_F1_2 domain-containing protein [Source:NCBI gene;Acc:187326]	37.3889	5.22454	0.000442837	0.00144361	yes	up	0.28	0.11	0.21	0	0	0	0.2	0
WBGene00005871	srw-124	G_PROTEIN_RECEP_F1_2 domain-containing protein [Source:NCBI gene;Acc:183440]	5.10084	2.35073	0.0143194	0.0345829	yes	up	0.32	0.26	0.17	0.03	0.06	0.06	0.25	0.05
WBGene00005875		-	30.6976	4.94005	0.001654	0.0048834	yes	up	0.08	0.11	0.28	0	0	0	0.156667	0
WBGene00005876	srw-129	G_PROTEIN_RECEP_F1_2 domain-containing protein [Source:NCBI gene;Acc:183441]	30.8344	4.94647	0.00136866	0.00410353	yes	up	0.13	0.11	0.23	0	0	0	0.156667	0
WBGene00005879		-	32.4853	5.02172	0.00107773	0.00328956	yes	up	0.29	0.09	0.18	0	0	0	0.186667	0
WBGene00005887	srw-140	G_PROTEIN_RECEP_F1_2 domain-containing protein [Source:NCBI gene;Acc:182135]	8.88019	3.15059	0.00577899	0.0153491	yes	up	0.26	0.36	0.14	0	0.09	0	0.253333	0.03
WBGene00005888	srw-141	G_PROTEIN_RECEP_F1_2 domain-containing protein [Source:NCBI gene;Acc:186787]	21.1258	4.40094	0.00234256	0.00672501	yes	up	0.36	0.18	0.15	0	0.03	0	0.23	0.01
WBGene00005889	srw-142	G_PROTEIN_RECEP_F1_2 domain-containing protein [Source:NCBI gene;Acc:186692]	34.719	5.11765	0.000674008	0.00212561	yes	up	0.27	0.18	0.12	0	0	0	0.19	0
WBGene00005894	srx-3	7TM_GPCR_Srx domain-containing protein [Source:NCBI gene;Acc:187549]	55.12	5.7845	3.26408e-05	0.00012525	yes	up	0.35	0.4	0.21	0	0	0	0.32	0
WBGene00005904	srx-13	G_PROTEIN_RECEP_F1_2 domain-containing protein [Source:NCBI gene;Acc:183437]	0.412058	-1.27908	0.00214753	0.00621296	yes	down	0.47	0.37	0.29	0.94	1.01	0.81	0.376667	0.92
WBGene00005906		-	3.84153	1.94168	0.00640773	0.0168501	yes	up	0.34	0.69	0.39	0.07	0.14	0.18	0.473333	0.13
WBGene00005907	srx-16	G_PROTEIN_RECEP_F1_2 domain-containing protein [Source:NCBI gene;Acc:188256]	18.7569	4.22935	0.0171061	0.0404826	yes	up	0.15	0.24	0.03	0	0	0	0.14	0
WBGene00005915	srx-24	G_PROTEIN_RECEP_F1_2 domain-containing protein [Source:NCBI gene;Acc:3565787]	7.80801	2.96496	0.00131189	0.00394271	yes	up	0.81	0.42	0.29	0.04	0	0.17	0.506667	0.07
WBGene00005937	srx-46	7TM_GPCR_Srx domain-containing protein [Source:NCBI gene;Acc:183984]	6.72986	2.75058	0.000464962	0.00150914	yes	up	0.68	0.33	0.75	0.23	0.03	0	0.586667	0.0866667
WBGene00005941	srx-50	G_PROTEIN_RECEP_F1_2 domain-containing protein [Source:NCBI gene;Acc:177478]	4.84852	2.27755	0.000201204	0.000693295	yes	up	0.81	1.01	0.85	0.04	0.46	0.08	0.89	0.193333
WBGene00005947	srx-56	G_PROTEIN_RECEP_F1_2 domain-containing protein [Source:NCBI gene;Acc:182168]	4.47683	2.16248	3.99632e-05	0.000151728	yes	up	0.94	0.94	0.93	0.31	0.14	0.19	0.936667	0.213333
WBGene00005952		-	2.71941	1.44329	1.54865e-08	8.48972e-08	yes	up	2.03	1.85	2.32	0.61	1.13	0.59	2.06667	0.776667
WBGene00005959	srx-68	7TM_GPCR_Srx domain-containing protein; G_PROTEIN_RECEP_F1_2 domain-containing protein [Source:NCBI gene;Acc:187099]	2.38001	1.25097	0.00384509	0.0106013	yes	up	2.31	1.26	1.31	1.17	0.53	0.63	1.62667	0.776667
WBGene00005982		-	3.71758	1.89436	0.00520436	0.0139405	yes	up	0.81	0.25	0.7	0.21	0.11	0.2	0.586667	0.173333
WBGene00005986	srx-95	7TM_GPCR_Srx domain-containing protein [Source:NCBI gene;Acc:185633]	22.1376	4.46843	1.21557e-07	6.14038e-07	yes	up	1.48	0.74	1.09	0.07	0.08	0	1.10333	0.05
WBGene00006001	srx-110	7TM_GPCR_Srx domain-containing protein [Source:NCBI gene;Acc:183508]	19.3446	4.27386	0.0137581	0.0333473	yes	up	0.1	0.07	0.21	0	0	0	0.126667	0
WBGene00006010	srx-119	7TM_GPCR_Srx domain-containing protein [Source:NCBI gene;Acc:186012]	12.6319	3.659	0.0196659	0.0457818	yes	up	0.16	0.14	0.17	0	0	0.04	0.156667	0.0133333
WBGene00006016	srx-125	7TM_GPCR_Srx domain-containing protein [Source:NCBI gene;Acc:185218]	2.29352	1.19757	0.00141118	0.00422095	yes	up	7.3	4.96	2.18	2.63	0.78	12.66	4.81333	5.35667
WBGene00006072	str-4	Seven TM Receptor [Source:NCBI gene;Acc:183637]	6.56261	2.71427	0.00754198	0.0195342	yes	up	0.17	0.23	0.28	0.03	0.05	0.03	0.226667	0.0366667
WBGene00006075	str-7	Seven TM Receptor [Source:NCBI gene;Acc:184824]	2.28664	1.19323	3.75677e-05	0.000143335	yes	up	3.38	2.8	1.91	1.72	0.67	1.1	2.69667	1.16333
WBGene00006085	str-18	Seven TM Receptor [Source:NCBI gene;Acc:188785]	10.7085	3.42068	9.74369e-14	7.79557e-13	yes	up	1.84	1.84	1.13	0.13	0.1	0.22	1.60333	0.15
WBGene00006087	str-20	Seven TM Receptor [Source:NCBI gene;Acc:191970]	19.0684	4.25311	1.53752e-05	6.18142e-05	yes	up	0.62	0.57	0.49	0	0.1	0	0.56	0.0333333
WBGene00006097	str-31	Seven TM Receptor [Source:NCBI gene;Acc:179136]	5.19522	2.37719	0.00109448	0.00333413	yes	up	0.46	0.3	0.2	0.08	0.06	0.04	0.32	0.06
WBGene00006112	str-47	Seven TM Receptor [Source:NCBI gene;Acc:184129]	13.7361	3.7799	0.014804	0.0356081	yes	up	0.12	0.22	0.13	0.03	0	0	0.156667	0.01
WBGene00006122	str-57	Seven TM Receptor [Source:NCBI gene;Acc:188163]	4.19691	2.06933	0.00145688	0.00434538	yes	up	0.34	0.35	0.25	0.07	0.06	0.1	0.313333	0.0766667
WBGene00006128	str-66	Seven TM Receptor [Source:NCBI gene;Acc:191983]	31.5374	4.97899	0.00119414	0.00360986	yes	up	0.28	0.2	0.11	0	0	0	0.196667	0
WBGene00006138	str-78	Seven TM Receptor [Source:NCBI gene;Acc:189800]	13.9157	3.79864	0.0173196	0.0409186	yes	up	0.18	0.03	0.27	0	0	0.04	0.16	0.0133333
WBGene00006145	str-86	Seven TM Receptor [Source:NCBI gene;Acc:191993]	42.1777	5.39841	0.000222337	0.000760259	yes	up	0.23	0.38	0.13	0	0	0	0.246667	0
WBGene00006146	str-87	Seven TM Receptor [Source:NCBI gene;Acc:191994]	6.32975	2.66215	0.00163804	0.00484197	yes	up	0.29	0.2	0.36	0.07	0.02	0.05	0.283333	0.0466667
WBGene00006147	str-88	Seven TM Receptor [Source:NCBI gene;Acc:187709]	4.75716	2.2501	0.00479439	0.0129354	yes	up	0.21	0.42	0.6	0.1	0.1	0.07	0.41	0.09
WBGene00006152	str-94	Seven TM Receptor [Source:NCBI gene;Acc:191996]	4.95539	2.309	0.0204416	0.047352	yes	up	0.27	0.25	0.52	0	0.13	0.09	0.346667	0.0733333
WBGene00006160	str-108	Seven TM Receptor [Source:NCBI gene;Acc:184282]	7.51244	2.90928	0.0112829	0.0279918	yes	up	0.22	0.18	0.28	0.03	0.06	0	0.226667	0.03
WBGene00006163	str-112	Seven TM Receptor [Source:NCBI gene;Acc:191997]	0.463719	-1.10868	5.12331e-06	2.17762e-05	yes	down	1.4	1.37	1.31	3.14	3.48	2.45	1.36	3.02333
WBGene00006165	str-114	G_PROTEIN_RECEP_F1_2 domain-containing protein [Source:NCBI gene;Acc:191999]	6.9654	2.80021	0.00687965	0.0179737	yes	up	0.17	0.37	0.31	0.09	0.03	0	0.283333	0.04
WBGene00006168		-	32.9239	5.04106	0.00019588	0.00067611	yes	up	0.29	0.37	0.44	0	0.03	0	0.366667	0.01
WBGene00006170	str-119	Seven TM Receptor [Source:NCBI gene;Acc:192000]	15.0826	3.91482	0.0108984	0.027155	yes	up	0.09	0.16	0.27	0	0.03	0	0.173333	0.01
WBGene00006174	str-123	Seven TM Receptor [Source:NCBI gene;Acc:188769]	7.30764	2.86941	0.0010557	0.00322772	yes	up	0.18	0.51	0.72	0	0.07	0.14	0.47	0.07
WBGene00006175	str-124	Seven TM Receptor [Source:NCBI gene;Acc:188768]	2.90705	1.53955	0.0139098	0.033699	yes	up	0.35	0.4	0.78	0.19	0.23	0.13	0.51	0.183333
WBGene00006179	str-130	Seven TM Receptor [Source:NCBI gene;Acc:192005]	2.15656	1.10873	0.0068317	0.017867	yes	up	0.91	1.05	0.72	0.46	0.45	0.37	0.893333	0.426667
WBGene00006190	str-143	Seven TM Receptor [Source:NCBI gene;Acc:192013]	10.6626	3.41449	1.19502e-09	7.21097e-09	yes	up	1.26	0.87	1.38	0.11	0	0.23	1.17	0.113333
WBGene00006191	str-144	Seven TM Receptor [Source:NCBI gene;Acc:192014]	3.01022	1.58987	7.33136e-05	0.00026916	yes	up	1.25	1.26	1.23	0.47	0.34	0.43	1.24667	0.413333
WBGene00006211	str-166	Seven TM Receptor [Source:NCBI gene;Acc:192021]	3.0762	1.62115	0.011621	0.0287068	yes	up	0.53	0.38	0.55	0.19	0.23	0.07	0.486667	0.163333
WBGene00006212	str-168	Seven TM Receptor [Source:NCBI gene;Acc:189412]	3.47884	1.79861	0.00235702	0.00676265	yes	up	0.45	0.21	0.48	0.12	0.1	0.13	0.38	0.116667
WBGene00006228	str-185	Seven TM Receptor [Source:NCBI gene;Acc:192025]	6.58814	2.71987	2.29034e-05	8.97676e-05	yes	up	0.48	0.51	0.43	0.09	0.09	0.05	0.473333	0.0766667
WBGene00006234	str-198	Seven TM Receptor [Source:NCBI gene;Acc:191280]	27.3933	4.77575	0.0031054	0.0087185	yes	up	0.09	0.34	0.08	0	0	0	0.17	0
WBGene00006242	str-209	Seven TM Receptor [Source:NCBI gene;Acc:184998]	7.65841	2.93704	0.0106061	0.0265251	yes	up	0.32	0.22	0.19	0.06	0.03	0	0.243333	0.03
WBGene00006255		-	19.5055	4.28581	0.0133584	0.0325004	yes	up	0.06	0.09	0.18	0	0	0	0.11	0
WBGene00006262	str-231	Seven TM Receptor [Source:NCBI gene;Acc:182308]	12.2407	3.61362	0.00633893	0.0166801	yes	up	0.17	0.09	0.5	0	0.03	0.03	0.253333	0.02
WBGene00006282	str-256	Seven TM Receptor [Source:NCBI gene;Acc:192045]	14.7657	3.88418	0.0118336	0.0291925	yes	up	0.11	0.27	0.1	0.03	0	0	0.16	0.01
WBGene00006287	str-261	Seven TM Receptor [Source:NCBI gene;Acc:189315]	18.1718	4.18363	0.0169051	0.0400569	yes	up	0.05	0.11	0.12	0	0	0	0.0933333	0
WBGene00006418	spl-2	Sphingosine Phosphate Lyase [Source:NCBI gene;Acc:181859]	2.07433	1.05264	0.000921631	0.00284559	yes	up	1.25	0.8	1.04	0.46	0.73	0.34	1.03	0.51
WBGene00006419	oac-39	NRF domain-containing protein [Source:NCBI gene;Acc:178553]	5.27321	2.39868	0	0	yes	up	275.37	287.19	314.52	58.31	45.9	56.4	292.36	53.5367
WBGene00006428	tkr-3	G_PROTEIN_RECEP_F1_2 domain-containing protein [Source:NCBI gene;Acc:177285]	2.07583	1.05369	0.000125481	0.000445099	yes	up	1.66	1.62	2.27	0.7	0.98	1.03	1.85	0.903333
WBGene00006435	stdh-4	Putative steroid dehydrogenase 4 [Source:NCBI gene;Acc:184934]	8.40327	3.07095	0.000127259	0.000451168	yes	up	0.53	0.64	0.72	0.14	0.04	0.04	0.63	0.0733333
WBGene00006520	egli-1	Transmembrane [Source:NCBI gene;Acc:183942]	0.205112	-2.28552	0.00182462	0.00534016	yes	down	0.98	0.1	0.9	3.21	2.68	4.11	0.66	3.33333
WBGene00006545	tbx-8	T-box transcription factor tbx-8 [Source:NCBI gene;Acc:176450]	0.178558	-2.48553	1.80395e-08	9.84105e-08	yes	down	0.13	0.26	0.27	1.49	1.23	1.1	0.22	1.27333
WBGene00006547	tbx-11	Putative T-box protein 11 [Source:NCBI gene;Acc:185575]	0.49878	-1.00352	0.0110562	0.027497	yes	down	0.44	0.42	0.44	0.71	0.79	1.19	0.433333	0.896667
WBGene00006552	tbx-33	Putative T-box protein 33 [Source:NCBI gene;Acc:190493]	0.49832	-1.00485	0.000251111	0.000850845	yes	down	0.86	0.57	0.68	1.27	1.54	1.55	0.703333	1.45333
WBGene00006576	tkr-1	putative G-protein coupled receptor tkr-1 [Source:NCBI gene;Acc:192055]	2.10842	1.07616	0.000202953	0.000698965	yes	up	1.78	1.13	1.66	0.79	0.77	0.68	1.52333	0.746667
WBGene00006622	try-4	Peptidase S1 domain-containing protein [Source:NCBI gene;Acc:185148]	2.26663	1.18055	2.89601e-05	0.000111958	yes	up	1.19	1.22	1.51	0.74	0.6	0.45	1.30667	0.596667
WBGene00006660	twk-5	TWiK family of potassium channels [Source:NCBI gene;Acc:174756]	2.66076	1.41184	8.84022e-92	5.23393e-90	yes	up	50.89	50.33	53.87	20.53	18.65	21.24	51.6967	20.14
WBGene00006662	twk-7	TWiK family of potassium channels protein 7 [Source:NCBI gene;Acc:192073]	2.40533	1.26624	5.16241e-84	2.76381e-82	yes	up	21.54	21.01	22.37	9.35	9.01	9.52	21.64	9.29333
WBGene00006665	twk-10	TWiK family of potassium channels [Source:NCBI gene;Acc:192080]	3.36678	1.75137	8.93557e-05	0.000323804	yes	up	4.38	3.96	3.58	0.92	0.96	0.17	3.97333	0.683333
WBGene00006675	twk-22	TWiK family of potassium channels [Source:NCBI gene;Acc:181703]	2.68732	1.42617	2.99927e-14	2.47948e-13	yes	up	2.01	1.88	2.25	0.6	0.85	0.93	2.04667	0.793333
WBGene00006686	twk-34	TWiK family of potassium channels [Source:NCBI gene;Acc:180054]	2.09836	1.06927	6.0451e-08	3.13064e-07	yes	up	1.75	1.71	1.69	0.89	0.68	0.97	1.71667	0.846667
WBGene00006741	unc-1	PHB domain-containing protein; Protein unc-1 [Source:NCBI gene;Acc:180458]	2.03372	1.02412	2.59823e-41	5.72863e-40	yes	up	25.02	24.43	24.19	12.86	12.19	12.32	24.5467	12.4567
WBGene00006744	unc-4	Homeobox protein unc-4 [Source:NCBI gene;Acc:174544]	2.00969	1.00698	0.00171765	0.00505739	yes	up	1.98	1.78	1.47	0.71	1.12	0.84	1.74333	0.89
WBGene00006790	unc-55	Nuclear hormone receptor unc-55 [Source:NCBI gene;Acc:192082]	2.71018	1.43839	2.38104e-07	1.1642e-06	yes	up	1.84	1.32	1.03	0.6	0.57	0.36	1.39667	0.51
WBGene00006886	vap-1	Venom-Allergen-like Protein [Source:NCBI gene;Acc:181768]	0.441093	-1.18085	4.79517e-26	6.77381e-25	yes	down	4.28	3.87	3.89	9.45	8.92	9.85	4.01333	9.40667
WBGene00006902	vet-6	Very Early Transcript [Source:NCBI gene;Acc:173191]	0.458045	-1.12644	4.75116e-08	2.48547e-07	yes	down	0.57	0.64	0.54	1.37	1.17	1.4	0.583333	1.31333
WBGene00006926	vit-2	Vitellogenin-2 [Source:NCBI gene;Acc:180781]	0.315783	-1.663	0	0	yes	down	259.56	236.21	232.48	835.8	702.17	842.27	242.75	793.413
WBGene00006929	vit-5	Vitellogenin-5 [Source:NCBI gene;Acc:180630]	0.191318	-2.38595	0	0	yes	down	16.42	13.89	14.54	84.75	71.67	85.4	14.95	80.6067
WBGene00006930	vit-6	Vitellogenin-6 [Source:NCBI gene;Acc:177619]	0.261753	-1.93372	1.97218e-173	2.79577e-171	yes	down	75.31	65.86	66.06	286.3	238.74	291.7	69.0767	272.247
WBGene00006948	wrt-2	WaRThog (hedgehog-like family) [Source:NCBI gene;Acc:180597]	0.415952	-1.26551	2.63522e-25	3.58425e-24	yes	down	3.48	2.95	3.5	9.2	7.76	7.77	3.31	8.24333
WBGene00006950	wrt-4	Warthog protein 4 N-product [Source:NCBI gene;Acc:181664]	0.451344	-1.1477	1.03126e-07	5.23929e-07	yes	down	0.78	0.68	0.91	1.74	1.83	1.86	0.79	1.81
WBGene00006953	wrt-7	WaRThog (hedgehog-like family) [Source:NCBI gene;Acc:191504]	56.5422	5.82126	9.16154e-08	4.67838e-07	yes	up	0.51	0.78	0.75	0	0.02	0.02	0.68	0.0133333
WBGene00007036	sod-5	Superoxide dismutase [Cu-Zn] [Source:NCBI gene;Acc:173776]	2.43313	1.28281	1.0357e-45	2.57391e-44	yes	up	47.57	50.94	54.47	20.84	22.59	21.87	50.9933	21.7667
WBGene00007049	tag-191	Protein kinase domain-containing protein [Source:NCBI gene;Acc:179960]	3.56771	1.835	1.3702e-34	2.51204e-33	yes	up	7.55	7.26	7.64	2.62	1.95	2.59	7.48333	2.38667
WBGene00007057	ant-1.2	ADP/ATP translocase [Source:NCBI gene;Acc:189112]	2.37322	1.24685	4.3987e-05	0.000165847	yes	up	2.05	2.32	2.37	0.96	1.11	0.87	2.24667	0.98
WBGene00007130	B0272.4	Uncharacterized protein [Source:NCBI gene;Acc:181892]	4.12636	2.04487	6.10243e-105	4.22138e-103	yes	up	37.15	37.46	32.26	8.41	9.39	8.96	35.6233	8.92
WBGene00007131	pals-26	Protein containing ALS2cr12 (ALS2CR12) signature [Source:NCBI gene;Acc:181902]	2.14093	1.09824	4.76263e-14	3.88302e-13	yes	up	2.74	2.42	2.9	1.23	1.24	1.43	2.68667	1.3
WBGene00007132	pals-27	Protein containing ALS2cr12 (ALS2CR12) signature [Source:NCBI gene;Acc:175567]	2.36423	1.24137	4.76725e-06	2.03186e-05	yes	up	1.72	1.26	1.54	0.67	0.53	0.79	1.50667	0.663333
WBGene00007134	pals-28	Protein containing ALS2cr12 (ALS2CR12) signature [Source:NCBI gene;Acc:181903]	5.1203	2.35623	7.68292e-10	4.6994e-09	yes	up	1.44	1.17	1.56	0.25	0.2	0.4	1.39	0.283333
WBGene00007141	pitr-4	Phosphate transporter [Source:NCBI gene;Acc:179355]	0.419506	-1.25324	0.00494642	0.0133028	yes	down	0.14	0.2	0.24	0.41	0.53	0.52	0.193333	0.486667
WBGene00007169	B0393.4	Maelstrom domain-containing protein [Source:NCBI gene;Acc:175631]	0.463149	-1.11045	2.89461e-07	1.40203e-06	yes	down	0.64	0.44	0.67	1.44	1.14	1.35	0.583333	1.31
WBGene00007171	B0393.6	RING-type domain-containing protein [Source:NCBI gene;Acc:181957]	0.486622	-1.03913	7.30706e-32	1.22883e-30	yes	down	5.69	5.29	5	12.07	9.96	11.91	5.32667	11.3133
WBGene00007177	oac-1	Acyl_transf_3 domain-containing protein [Source:NCBI gene;Acc:181961]	0.380774	-1.39299	2.77469e-07	1.34784e-06	yes	down	0.67	0.26	0.48	1.27	1.29	1.25	0.47	1.27
WBGene00007182	fbxb-119	FBA_2 domain-containing protein [Source:NCBI gene;Acc:181998]	0.454568	-1.13743	0.0145926	0.0351706	yes	down	0.48	0.31	0.32	0.87	0.83	0.83	0.37	0.843333
WBGene00007183	B0462.4	Uncharacterized protein [Source:NCBI gene;Acc:3565552]	2.71367	1.44025	2.46147e-06	1.08328e-05	yes	up	5.45	4.76	6.96	1.81	2.59	2.21	5.72333	2.20333
WBGene00007219	nlp-38	MIP-1-5 [Source:NCBI gene;Acc:173209]	2.64223	1.40176	7.33266e-150	8.38673e-148	yes	up	210.09	221.49	227.04	87.17	86.54	84.44	219.54	86.05
WBGene00007228	acs-7	Acyl-CoA synthetase 7 [Source:NCBI gene;Acc:174472]	2.39764	1.26161	2.66267e-54	8.04798e-53	yes	up	20.77	22.11	20.86	9.31	9.77	8.34	21.2467	9.14
WBGene00007231	C01G10.4	Uncharacterized protein [Source:NCBI gene;Acc:182081]	0.46042	-1.11898	0.00436855	0.0118965	yes	down	9.81	12	8.76	22.7	30.77	21.59	10.19	25.02
WBGene00007232	C01G10.5	Uncharacterized protein [Source:NCBI gene;Acc:182082]	0.467491	-1.09699	0.000535569	0.00171782	yes	down	10.07	11.59	11.72	27.37	29.29	22.23	11.1267	26.2967
WBGene00007233	C01G10.6	Uncharacterized protein [Source:NCBI gene;Acc:182083]	0.373032	-1.42263	3.47509e-12	2.5318e-11	yes	down	4.96	7.13	5.32	15.63	17.16	15.75	5.80333	16.18
WBGene00007240	C01G10.15	Uncharacterized protein [Source:NCBI gene;Acc:3565227]	0.339891	-1.55686	2.44398e-21	2.82256e-20	yes	down	18.45	16.51	20.61	62.21	56.71	56	18.5233	58.3067
WBGene00007264	C02F4.4	Uncharacterized protein [Source:NCBI gene;Acc:182119]	3.10214	1.63326	2.30546e-22	2.78565e-21	yes	up	10.09	9.41	8.6	3.32	2.83	3.23	9.36667	3.12667
WBGene00007268	C03A3.3	Lactamase_B domain-containing protein [Source:NCBI gene;Acc:182131]	2.3252	1.21735	0.0180833	0.0425155	yes	up	0.79	0.47	0.89	0.27	0.39	0.3	0.716667	0.32
WBGene00007275	C03D6.1	Uncharacterized protein [Source:NCBI gene;Acc:182158]	2.01493	1.01073	0.0107172	0.0267631	yes	up	1.42	1.29	1.05	0.55	0.69	0.68	1.25333	0.64
WBGene00007288	C04A11.5	Uncharacterized protein [Source:NCBI gene;Acc:3565535]	2.15141	1.10528	4.40981e-12	3.192e-11	yes	up	23.4	25.54	22.24	12.27	12.2	10.03	23.7267	11.5
WBGene00007290	C04B4.2	Uncharacterized protein [Source:NCBI gene;Acc:181388]	0.486433	-1.03969	6.49764e-29	1.0108e-27	yes	down	5.02	4.4	4.71	10.43	9.3	10.28	4.71	10.0033
WBGene00007309	C04G2.10	Protein kinase domain-containing protein [Source:NCBI gene;Acc:182234]	0.489819	-1.02968	1.03521e-05	4.24155e-05	yes	down	1.75	1.58	1.23	2.94	3.11	3.49	1.52	3.18
WBGene00007314	gcy-29	Receptor-type guanylate cyclase gcy-29 [Source:NCBI gene;Acc:175116]	2.15911	1.11044	1.31875e-06	6.00597e-06	yes	up	0.83	0.91	0.72	0.36	0.38	0.44	0.82	0.393333
WBGene00007316	nlp-41	Neuropeptide-Like Protein [Source:NCBI gene;Acc:3564788]	2.71057	1.43859	1.02214e-113	8.03735e-112	yes	up	352	445.52	502.48	152.42	137.58	126.74	433.333	138.913
WBGene00007338	C05C12.6	Uncharacterized protein [Source:NCBI gene;Acc:182253]	2.55538	1.35354	9.61029e-13	7.24009e-12	yes	up	6.35	8.31	8.25	2.64	3.38	3.12	7.63667	3.04667
WBGene00007344	C05E7.2	Uncharacterized protein [Source:NCBI gene;Acc:182266]	4.74853	2.24748	4.15386e-63	1.51755e-61	yes	up	12.41	12.14	11.96	2.51	2.43	3.02	12.17	2.65333
WBGene00007353	txt-13	transcellular chaperone signaling (x)cross tissue [Source:NCBI gene;Acc:182279]	2.01109	1.00798	1.47799e-21	1.72175e-20	yes	up	47.88	52.98	54.66	26.86	28.29	25.02	51.84	26.7233
WBGene00007362	cyp-35C1	CYtochrome P450 family [Source:NCBI gene;Acc:179885]	3.24942	1.70018	6.01641e-25	8.02587e-24	yes	up	5.13	5.19	4.35	1.41	1.68	1.56	4.89	1.55
WBGene00007363	stdh-1	Putative steroid dehydrogenase 1 [Source:NCBI gene;Acc:182291]	2.60545	1.38153	1.9438e-90	1.12763e-88	yes	up	49.41	45.34	45.1	19.52	16.78	19.24	46.6167	18.5133
WBGene00007392	fbxa-156	F-box domain-containing protein [Source:NCBI gene;Acc:180171]	3.70249	1.8885	2.23819e-173	3.15068e-171	yes	up	149.41	153.19	160.77	30.49	35.86	32.7	154.457	33.0167
WBGene00007396	rnp-9	RNP (RRM RNA binding domain) containing [Source:NCBI gene;Acc:182350]	2.00753	1.00542	8.20872e-15	7.01364e-14	yes	up	6.54	6.4	5.93	3.13	3.26	3.31	6.29	3.23333
WBGene00007397	C07A4.2	SCP domain-containing protein [Source:NCBI gene;Acc:182351]	2.07019	1.04977	0.000934779	0.00288208	yes	up	0.91	1.02	1.35	0.51	0.69	0.44	1.09333	0.546667
WBGene00007404	best-5	Bestrophin homolog 5 [Source:NCBI gene;Acc:176367]	4.58928	2.19827	2.69245e-50	7.364e-49	yes	up	6.51	6.61	6.84	1.45	1.55	1.48	6.65333	1.49333
WBGene00007405	C07A9.9	Uncharacterized protein [Source:NCBI gene;Acc:182357]	3.64799	1.8671	8.55825e-49	2.26681e-47	yes	up	13.12	13.85	13.85	3.88	3.54	4.18	13.6067	3.86667
WBGene00007408	C07B5.3	Uncharacterized protein [Source:NCBI gene;Acc:182360]	2.34239	1.22798	4.03383e-09	2.32801e-08	yes	up	12.73	13.47	15.11	6.07	7.37	4.96	13.77	6.13333
WBGene00007410	C07B5.6	Uncharacterized protein [Source:NCBI gene;Acc:181173]	3.91627	1.96948	1.51781e-08	8.32521e-08	yes	up	2.37	1.78	2.47	0.44	0.57	0.75	2.20667	0.586667
WBGene00007455	ugt-22	UDP-glucuronosyltransferase [Source:NCBI gene;Acc:178330]	2.8511	1.51152	3.47827e-38	7.05112e-37	yes	up	6.72	7.12	7.45	2.5	2.39	2.94	7.09667	2.61
WBGene00007462	ctsa-3.2	Serine carboxypeptidase ctsa-3.2 [Source:NCBI gene;Acc:182429]	2.09694	1.06828	0.000297297	0.00099544	yes	up	1.23	0.9	1.33	0.57	0.55	0.6	1.15333	0.573333
WBGene00007466	chil-2	Glyco_18 domain-containing protein [Source:NCBI gene;Acc:182431]	6.40774	2.67981	5.65234e-26	7.94565e-25	yes	up	3.35	3.65	3.78	0.76	0.41	0.6	3.59333	0.59
WBGene00007472	chil-7	Glyco_18 domain-containing protein [Source:NCBI gene;Acc:182437]	3.74249	1.904	3.72429e-06	1.60639e-05	yes	up	0.68	0.52	0.89	0.25	0.11	0.32	0.696667	0.226667
WBGene00007474	C08H9.15	Uncharacterized protein [Source:NCBI gene;Acc:3564883]	2.95292	1.56214	7.90963e-16	7.18182e-15	yes	up	13.68	14.64	16.28	3.63	5.69	6.42	14.8667	5.24667
WBGene00007502	glb-4	GLoBin related [Source:NCBI gene;Acc:182480]	2.14041	1.09789	1.53063e-05	6.15616e-05	yes	up	2.57	2.55	2.05	1.01	1.25	1.19	2.39	1.15
WBGene00007511	C10C5.7	Uncharacterized protein [Source:NCBI gene;Acc:3565228]	2.1226	1.08584	1.41115e-13	1.11529e-12	yes	up	61.4	55.37	52.99	33.23	25.83	25.9	56.5867	28.32
WBGene00007516	gpx-5	Glutathione peroxidase [Source:NCBI gene;Acc:181178]	3.03225	1.60039	8.30382e-197	1.49246e-194	yes	up	115.13	116.68	117.58	42.08	37.33	39.99	116.463	39.8
WBGene00007518	del-8	DErin Like [Source:NCBI gene;Acc:182514]	3.78737	1.9212	9.18105e-12	6.50297e-11	yes	up	2.26	3.71	3.52	1.62	0.32	0.78	3.16333	0.906667
WBGene00007522	C11E4.8	Uncharacterized protein [Source:NCBI gene;Acc:3565053]	2.43523	1.28406	3.30191e-12	2.40692e-11	yes	up	7.69	7.5	7.26	3.34	3	3	7.48333	3.11333
WBGene00007535	ttr-19	TransThyretin-Related family domain [Source:NCBI gene;Acc:182540]	10.8273	3.4366	7.05801e-137	7.36154e-135	yes	up	75.34	95.39	90.35	8.54	9.33	7.3	87.0267	8.39
WBGene00000912	daf-16	Forkhead box protein O [Source:NCBI gene;Acc:172981]	2.90801	1.54003	6.30888e-08	3.26053e-07	yes	up	1.74	1.42	1.73	0.55	0.57	0.62	1.63	0.58
WBGene00007550	C13C4.6	Uncharacterized protein [Source:NCBI gene;Acc:182567]	2.22904	1.15642	7.78298e-08	3.99672e-07	yes	up	1.97	2.5	2.26	1.05	1	1.08	2.24333	1.04333
WBGene00007586	ril-2	RNAi-Induced Longevity [Source:NCBI gene;Acc:179725]	2.10862	1.0763	2.28824e-117	1.8878e-115	yes	up	50.19	49.52	51.75	25.44	23.63	25.07	50.4867	24.7133
WBGene00007597	C15A11.2	Uncharacterized protein [Source:NCBI gene;Acc:182625]	4.79305	2.26094	1.12133e-43	2.6308e-42	yes	up	5.79	4.48	4.3	3.56	3.4	2.72	4.85667	3.22667
WBGene00007599	C15A11.7	Uncharacterized protein [Source:NCBI gene;Acc:172496]	2.28677	1.19331	1.64158e-76	7.81204e-75	yes	up	33.66	33.61	34.09	17.33	14.31	16.16	33.7867	15.9333
WBGene00007608	C15C8.6	Uncharacterized protein [Source:NCBI gene;Acc:182637]	2.44561	1.29019	0.000748538	0.00234377	yes	up	0.89	0.98	1.19	0.31	0.63	0.34	1.02	0.426667
WBGene00007617	rrbs-1	Ribosome biosis regulatory protein homolog [Source:NCBI gene;Acc:179942]	2.12661	1.08855	6.2027e-75	2.85069e-73	yes	up	69.29	70.25	65.58	35.45	29.21	35.2	68.3733	33.2867
WBGene00007619	C15H11.11	Uncharacterized protein [Source:NCBI gene;Acc:3564906]	2.08403	1.05937	0.00228825	0.00657943	yes	up	5.31	8.25	15.38	1.81	6.3	2.04	9.64667	3.38333
WBGene00007622	C16C10.1	putative mitochondrial carrier C16C10.1 [Source:NCBI gene;Acc:175537]	0.41602	-1.26528	2.91377e-15	2.55797e-14	yes	down	2.47	2.22	3.21	7.48	6.72	5.6	2.63333	6.6
WBGene00007628	C16C10.8	Uncharacterized protein [Source:NCBI gene;Acc:175531]	2.86911	1.5206	6.49419e-133	6.47168e-131	yes	up	78.65	73.41	75.11	28.06	26.18	27.83	75.7233	27.3567
WBGene00007650	ugt-23	UDP-glucuronosyltransferase [Source:NCBI gene;Acc:181205]	2.08308	1.05872	2.27891e-36	4.36485e-35	yes	up	15.92	16.89	17.41	8.53	7.53	7.57	16.74	7.87667
WBGene00007656	pals-2	Protein containing ALS2cr12 (ALS2CR12) signature [Source:NCBI gene;Acc:182746]	2.63463	1.3976	0.0103396	0.0259295	yes	up	0.36	0.62	0.42	0.16	0.12	0.27	0.466667	0.183333
WBGene00007657	pals-3	Protein containing ALS2cr12 (ALS2CR12) signature [Source:NCBI gene;Acc:173179]	4.325	2.1127	0.000859503	0.0026692	yes	up	0.31	0.53	0.55	0.05	0.18	0.11	0.463333	0.113333
WBGene00007658	pals-4	Protein containing ALS2cr12 (ALS2CR12) signature [Source:NCBI gene;Acc:182747]	2.0912	1.06433	0.0150309	0.0360764	yes	up	1.07	0.52	0.68	0.34	0.32	0.45	0.756667	0.37
WBGene00007659	pals-5	Protein containing ALS2cr12 (ALS2CR12) signature [Source:NCBI gene;Acc:182748]	2.29627	1.19929	0.00283957	0.00802029	yes	up	1.06	0.85	1.08	0.35	0.58	0.41	0.996667	0.446667
WBGene00007660	pals-6	Protein containing ALS2cr12 (ALS2CR12) signature [Source:NCBI gene;Acc:182749]	2.42737	1.2794	5.08694e-09	2.91158e-08	yes	up	2.59	2.18	2.67	1	0.94	1.24	2.48	1.06
WBGene00007674	C18D4.4	Uncharacterized protein [Source:NCBI gene;Acc:182784]	2.72667	1.44714	2.81691e-06	1.23083e-05	yes	up	2.54	2.31	2.95	0.88	1.21	0.84	2.6	0.976667
WBGene00007693	cest-7	Carboxylic ester hydrolase [Source:NCBI gene;Acc:182819]	8.25269	3.04486	3.59372e-05	0.000137323	yes	up	0.66	0.3	0.53	0.01	0.06	0.03	0.496667	0.0333333
WBGene00007695	cest-9.2	Carboxylic ester hydrolase [Source:NCBI gene;Acc:259729]	2.9612	1.56618	6.46234e-18	6.46234e-17	yes	up	1.45	1.23	1.17	0.51	0.41	0.45	1.28333	0.456667
WBGene00007726	C25F9.6	Uncharacterized protein [Source:NCBI gene;Acc:182906]	2.69098	1.42813	1.51226e-07	7.56883e-07	yes	up	8.36	8.09	7.33	2.9	3.74	2.56	7.92667	3.06667
WBGene00007759	C27A7.9	Uncharacterized protein [Source:NCBI gene;Acc:3565527]	8.58035	3.10104	8.67566e-05	0.000314876	yes	up	6.67	8.93	11.28	0.58	1.41	1.57	8.96	1.18667
WBGene00007766	C27C7.1	Uncharacterized protein [Source:NCBI gene;Acc:173029]	0.446187	-1.16428	1.31925e-88	7.39738e-87	yes	down	27.27	25.05	23.41	60.29	54.53	59.5	25.2433	58.1067
WBGene00007773	C27C12.3	Uncharacterized protein [Source:NCBI gene;Acc:181582]	0.344074	-1.53921	1.17424e-14	9.9484e-14	yes	down	0.61	0.63	0.7	1.68	1.73	2.21	0.646667	1.87333
WBGene00007796	C28D4.10	Ubiquitin-like domain-containing protein [Source:NCBI gene;Acc:3565422]	9.18858	3.19984	3.72434e-34	6.71182e-33	yes	up	18.53	18.38	17.24	1.62	2.7	1.73	18.05	2.01667
WBGene00007810	C29F7.1	CHK domain-containing protein [Source:NCBI gene;Acc:183016]	3.50046	1.80754	6.14869e-32	1.03924e-30	yes	up	3.55	3.47	3.81	1.28	1.07	0.92	3.61	1.09
WBGene00007818	C30F2.4	Uncharacterized protein [Source:NCBI gene;Acc:3565278]	2.75534	1.46223	3.90795e-32	6.63857e-31	yes	up	151.1	152.45	185.04	57.9	67.01	60.24	162.863	61.7167
WBGene00007823	C30H6.5	Uncharacterized protein [Source:NCBI gene;Acc:183068]	2.62736	1.39362	3.15567e-08	1.68453e-07	yes	up	1.6	1.17	1.59	0.56	0.59	0.57	1.45333	0.573333
WBGene00007856	C31H5.5	Uncharacterized protein [Source:NCBI gene;Acc:183103]	2.16754	1.11606	5.07205e-09	2.90388e-08	yes	up	10.78	8.59	9.73	3.67	5.88	4.31	9.7	4.62
WBGene00007858	C31H5.7	Uncharacterized protein [Source:NCBI gene;Acc:3565903]	2.83938	1.50557	7.37868e-12	5.25222e-11	yes	up	13.35	14.72	20.46	7.15	4.49	6.59	16.1767	6.07667
WBGene00007861	C32A9.1	Uncharacterized protein [Source:NCBI gene;Acc:183105]	2.20606	1.14147	0.00750039	0.019454	yes	up	0.6	0.81	0.79	0.3	0.44	0.3	0.733333	0.346667
WBGene00007869	C32H11.6	DUF148 domain-containing protein [Source:NCBI gene;Acc:183130]	11.1851	3.48351	3.33295e-05	0.000127795	yes	up	1	1.12	1.36	0.25	0.07	0	1.16	0.106667
WBGene00007871	C32H11.8	DUF148 domain-containing protein [Source:NCBI gene;Acc:183132]	11.3449	3.50397	1.1014e-09	6.66604e-09	yes	up	2.87	4	2.43	0.37	0	0.48	3.1	0.283333
WBGene00007893	C33B4.5	Uncharacterized protein [Source:NCBI gene;Acc:3565461]	58.2252	5.86357	3.50475e-11	2.38427e-10	yes	up	3.45	3.02	3.04	0.05	0.11	0	3.17	0.0533333
WBGene00007929	dmd-10	DM domain-containing protein [Source:NCBI gene;Acc:183202]	5.34961	2.41943	3.35963e-114	2.66258e-112	yes	up	14.15	15.87	17.04	3.07	2.93	2.93	15.6867	2.97667
WBGene00007945	C34F6.11	Uncharacterized protein [Source:NCBI gene;Acc:3565284]	2.74852	1.45866	1.06206e-10	6.9526e-10	yes	up	5.88	5.24	7	2.27	2.36	2.18	6.04	2.27
WBGene00007946	ugt-33	Glucuronosyltransferase [Source:NCBI gene;Acc:179464]	5.24883	2.392	3.73865e-56	1.17226e-54	yes	up	6.56	7.17	6.39	1.26	1.23	1.47	6.70667	1.32
WBGene00007947	C35A5.3	MFS domain-containing protein [Source:NCBI gene;Acc:179465]	2.16647	1.11534	1.40162e-10	9.09853e-10	yes	up	4.17	3.57	3.91	2.34	1.49	1.73	3.88333	1.85333
WBGene00007966	maph-1.3	Microtubule-Associated Protein Homolog [Source:NCBI gene;Acc:175498]	0.398855	-1.32606	1.67236e-106	1.18956e-104	yes	down	7.44	6.72	7.46	19.48	17.94	18.57	7.20667	18.6633
WBGene00007997	sre-13	Serpentine receptor class epsilon-13 [Source:NCBI gene;Acc:183306]	2.75126	1.46009	0.00756055	0.0195798	yes	up	0.45	0.59	0.52	0.24	0.17	0.18	0.52	0.196667
WBGene00008028	scl-6	SCP domain-containing protein [Source:NCBI gene;Acc:183343]	0.471567	-1.08446	0.00108408	0.00330695	yes	down	0.95	1.31	1.14	3.13	2.38	1.95	1.13333	2.48667
WBGene00008037	C40C9.4	Uncharacterized protein [Source:NCBI gene;Acc:183359]	2.48995	1.31612	0.0182007	0.0427465	yes	up	1.49	1.8	1.34	0.56	0.94	0.46	1.54333	0.653333
WBGene00008042	C40H1.7	Lipase_3 domain-containing protein [Source:NCBI gene;Acc:176311]	0.343534	-1.54148	0.000599785	0.00190798	yes	down	0.38	0.25	0.17	0.68	0.79	0.91	0.266667	0.793333
WBGene00008045	C40H5.2	EGF-like domain-containing protein [Source:NCBI gene;Acc:183369]	2.83173	1.50168	2.38454e-22	2.87947e-21	yes	up	9.5	11.89	8.6	3.3	3.71	4.9	9.99667	3.97
WBGene00008054	C41C4.9	Uncharacterized protein [Source:NCBI gene;Acc:3565682]	48.056	5.58664	2.98369e-21	3.43013e-20	yes	up	25.78	29.26	35.19	1.12	0.59	0.29	30.0767	0.666667
WBGene00008059	C41G6.13	Uncharacterized protein [Source:NCBI gene;Acc:180031]	8.60412	3.10503	8.8531e-61	3.05159e-59	yes	up	17.38	22.94	23.16	2.75	2.73	2.36	21.16	2.61333
WBGene00008065	npr-18	G_PROTEIN_RECEP_F1_2 domain-containing protein [Source:NCBI gene;Acc:183408]	2.3619	1.23995	9.36416e-11	6.16418e-10	yes	up	2.71	2.1	2.13	0.98	0.91	1.13	2.31333	1.00667
WBGene00008072	C43F9.4	Uncharacterized protein [Source:NCBI gene;Acc:183414]	22.7066	4.50504	5.77236e-12	4.14399e-11	yes	up	1.33	1.06	0.89	0.15	0.06	0	1.09333	0.07
WBGene00008079	C44B9.2	Uncharacterized protein [Source:NCBI gene;Acc:183434]	0.498304	-1.0049	2.04015e-07	1.00534e-06	yes	down	1.49	1.4	1.39	3.31	2.85	2.71	1.42667	2.95667
WBGene00008084	C44C10.3	MFS domain-containing protein [Source:NCBI gene;Acc:183452]	2.50326	1.32381	0.000876945	0.00271792	yes	up	0.65	0.83	0.51	0.29	0.26	0.26	0.663333	0.27
WBGene00008091	C44F1.1	Uncharacterized protein [Source:NCBI gene;Acc:183460]	6.45002	2.6893	9.5243e-73	4.19528e-71	yes	up	5.04	5.74	4.79	0.8	0.77	0.93	5.19	0.833333
WBGene00008095	C44H4.6	Protein kinase domain-containing protein [Source:NCBI gene;Acc:183461]	2.85823	1.51512	5.31367e-06	2.25568e-05	yes	up	1.18	1.32	0.97	0.63	0.27	0.41	1.15667	0.436667
WBGene00008126	sre-21	Serpentine receptor class epsilon-21 [Source:NCBI gene;Acc:183529]	12.9033	3.68966	0.019262	0.0449819	yes	up	0.08	0.2	0.12	0.03	0	0	0.133333	0.01
WBGene00008159	C47F8.3	Hexosyltransferase [Source:NCBI gene;Acc:183559]	0.0385837	-4.69586	0.00416815	0.0114048	yes	down	0	0	0	0.13	0.2	0.1	0	0.143333
WBGene00008162	C47F8.6	Hexosyltransferase [Source:NCBI gene;Acc:183562]	0.133585	-2.90417	0.00498842	0.0134068	yes	down	0.06	0.06	0	0.45	0.22	0.2	0.04	0.29
WBGene00008176	C48B4.13	Uncharacterized protein [Source:NCBI gene;Acc:3565754]	3.73705	1.9019	4.02288e-19	4.23317e-18	yes	up	9.86	9.11	7.78	1.97	2.78	2.66	8.91667	2.47
WBGene00008203	clec-198	C-type LECtin [Source:NCBI gene;Acc:183598]	0.425698	-1.2321	6.82573e-06	2.86254e-05	yes	down	0.55	0.49	0.69	1.35	1.55	1.34	0.576667	1.41333
WBGene00008220	C50B6.7	Alpha-amylase [Source:NCBI gene;Acc:179813]	2.08548	1.06038	1.94562e-32	3.33038e-31	yes	up	9.51	9.2	9.73	5.23	4.29	4.57	9.48	4.69667
WBGene00008256	glb-12	GLOBIN domain-containing protein [Source:NCBI gene;Acc:174655]	2.3343	1.22299	1.57549e-06	7.10454e-06	yes	up	3.31	2.94	2.64	1.68	1.15	1.09	2.96333	1.30667
WBGene00008267	C53A5.9	Uncharacterized protein [Source:NCBI gene;Acc:183739]	2.54649	1.34851	0.00361195	0.0100302	yes	up	0.51	0.45	0.59	0.23	0.14	0.26	0.516667	0.21
WBGene00008295	nlp-39	Neuropeptide-Like Protein [Source:NCBI gene;Acc:183774]	0.487157	-1.03754	2.70561e-27	3.97837e-26	yes	down	497.84	447.05	451.34	1198.99	1149.53	1109.02	465.41	1152.51
WBGene00008296	cdr-2	CaDmium Responsive [Source:NCBI gene;Acc:183779]	2.19601	1.13488	9.25206e-34	1.65256e-32	yes	up	27.27	30.01	27.48	13.52	13.47	12.97	28.2533	13.32
WBGene00008297	cdr-3	CaDmium Responsive [Source:NCBI gene;Acc:183780]	2.35944	1.23845	0.00193786	0.00564941	yes	up	1.54	1.73	1.18	0.73	0.71	0.51	1.48333	0.65
WBGene00008300	C54D10.5	G_PROTEIN_RECEP_F1_2 domain-containing protein [Source:NCBI gene;Acc:183782]	2.54492	1.34762	5.9105e-09	3.35623e-08	yes	up	2.31	3.09	3.2	1.02	1.33	1.16	2.86667	1.17
WBGene00008301	pals-39	Protein containing ALS2cr12 (ALS2CR12) signature [Source:NCBI gene;Acc:183784]	2.53047	1.33941	4.19715e-17	4.06586e-16	yes	up	5.18	4.37	4.35	1.93	1.7	2.05	4.63333	1.89333
WBGene00008302	pals-38	Protein containing ALS2cr12 (ALS2CR12) signature [Source:NCBI gene;Acc:183785]	2.11976	1.0839	0.000136594	0.000482648	yes	up	1.88	1.25	1.31	0.79	0.74	0.81	1.48	0.78
WBGene00008303	C54D10.9	Uncharacterized protein [Source:NCBI gene;Acc:183786]	4.18626	2.06566	1.49981e-13	1.18211e-12	yes	up	3.24	3.33	3.22	0.85	0.62	0.96	3.26333	0.81
WBGene00008304	C54D10.10	Uncharacterized protein [Source:NCBI gene;Acc:183787]	4.29263	2.10186	6.84248e-101	4.48662e-99	yes	up	47.53	50.83	49.47	11.96	12.17	11.62	49.2767	11.9167
WBGene00008324	C55A1.7	Uncharacterized protein [Source:NCBI gene;Acc:183828]	4.13207	2.04687	2.44283e-05	9.54466e-05	yes	up	8.99	12.39	13.66	2.89	2.92	3.23	11.68	3.01333
WBGene00008335	C55A6.6	Uncharacterized protein [Source:NCBI gene;Acc:183835]	2.14889	1.10359	4.45396e-16	4.08466e-15	yes	up	11.67	14.41	12.8	6.2	6.1	6.44	12.96	6.24667
WBGene00008357	nspc-16	Nematode Specific Peptide family, group C [Source:NCBI gene;Acc:183904]	0.499668	-1.00096	1.77538e-14	1.48972e-13	yes	down	34.99	29.81	25.22	68.05	62.9	59.07	30.0067	63.34
WBGene00008378	ule-3	Uterine Lumin Expressed/locailized [Source:NCBI gene;Acc:179497]	0.378638	-1.40111	0	0	yes	down	269.72	253.54	243.52	722.94	662.86	708.58	255.593	698.127
WBGene00008422	ecps-1	ECm29 Proteasome adaptor and Scaffold [Source:NCBI gene;Acc:176464]	0.430574	-1.21567	1.6883e-75	7.88526e-74	yes	down	3.45	3.15	3.22	7.77	7.22	8.56	3.27333	7.85
WBGene00008434	D2089.3	Uncharacterized protein [Source:NCBI gene;Acc:183962]	2.22907	1.15644	2.96964e-10	1.87336e-09	yes	up	5.95	5.63	5.34	2.7	2.79	2.35	5.64	2.61333
WBGene00008454	E02A10.4	Uncharacterized protein [Source:NCBI gene;Acc:259342]	2.8509	1.51142	4.4204e-97	2.78942e-95	yes	up	99.8	108.26	101.91	39.04	35.68	38.39	103.323	37.7033
WBGene00008455	E02H1.1	putative dimethyladenosine transferase [Source:NCBI gene;Acc:183993]	2.30561	1.20515	4.30044e-72	1.86167e-70	yes	up	56.8	57.83	59.65	24.58	26.75	26.89	58.0933	26.0733
WBGene00008482	cut-4	Cuticlin-4 [Source:NCBI gene;Acc:184037]	4.16459	2.05817	1.5418e-32	2.65042e-31	yes	up	2.23	2	1.92	0.72	0.44	0.56	2.05	0.573333
WBGene00008490	F01D4.8	PALP domain-containing protein [Source:NCBI gene;Acc:184055]	3.90887	1.96675	1.31439e-48	3.46773e-47	yes	up	10.32	10.91	10.71	2.31	3.26	2.87	10.6467	2.81333
WBGene00008507	F01G10.4	Uncharacterized protein [Source:NCBI gene;Acc:184066]	4.86406	2.28216	0.000521213	0.00167551	yes	up	0.55	0.62	0.8	0.15	0.15	0.12	0.656667	0.14
WBGene00008513	F02A9.1	Uncharacterized protein [Source:NCBI gene;Acc:184071]	2.28479	1.19206	4.96468e-24	6.43109e-23	yes	up	12.88	11.91	11.52	4.65	5.41	5.53	12.1033	5.19667
WBGene00008519	cyp-13B1	Putative cytochrome P450 cyp-13B1 [Source:NCBI gene;Acc:181462]	6.33175	2.6626	2.35239e-179	3.58739e-177	yes	up	22.05	23.94	22.95	3.48	3.83	3.95	22.98	3.75333
WBGene00008551	lgc-36	Ligand-Gated ion Channel [Source:NCBI gene;Acc:3565335]	5.87045	2.55347	1.19011e-05	4.85058e-05	yes	up	0.44	0.52	0.44	0.04	0.11	0.1	0.466667	0.0833333
WBGene00008558	F07H5.7	Uncharacterized protein [Source:NCBI gene;Acc:184164]	3.55946	1.83166	3.27679e-49	8.74825e-48	yes	up	18.34	20.14	22.91	6.32	5.05	6.55	20.4633	5.97333
WBGene00008582	F08G5.3	Uncharacterized protein [Source:NCBI gene;Acc:184204]	2.23274	1.15881	6.39599e-55	1.95671e-53	yes	up	78.56	82.26	88.3	35.94	37.41	39.25	83.04	37.5333
WBGene00008588	F08G12.5	RING-type domain-containing protein [Source:NCBI gene;Acc:184211]	2.46507	1.30163	1.2893e-23	1.64471e-22	yes	up	14.98	15.15	15.63	6.51	6.92	5.79	15.2533	6.40667
WBGene00008592	F08H9.4	SHSP domain-containing protein [Source:NCBI gene;Acc:184215]	5.11114	2.35365	1.34525e-102	8.99665e-101	yes	up	84.42	103.6	111.05	16.26	18.23	19.23	99.69	17.9067
WBGene00008600	F09A5.3	Uncharacterized protein [Source:NCBI gene;Acc:184220]	2.32845	1.21937	0.00367793	0.0101923	yes	up	0.68	1.05	1.14	0.2	0.52	0.55	0.956667	0.423333
WBGene00008621	F09C8.1	Lipase_GDSL domain-containing protein [Source:NCBI gene;Acc:181691]	0.399548	-1.32356	3.44529e-06	1.4918e-05	yes	down	0.78	0.53	0.83	1.68	1.89	1.99	0.713333	1.85333
WBGene00008627	hpx-2	Heme peroxidase 2 light chain [Source:NCBI gene;Acc:179880]	10.7289	3.42344	1.54399e-06	6.97341e-06	yes	up	0.38	0.21	0.36	0.05	0.03	0.01	0.316667	0.03
WBGene00008634	F10A3.4	CUB_2 domain-containing protein [Source:NCBI gene;Acc:180084]	0.435883	-1.19799	5.78281e-10	3.56861e-09	yes	down	0.96	0.95	1.14	2.5	2.47	2.23	1.01667	2.4
WBGene00008640	F10B5.3	BTB domain-containing protein [Source:NCBI gene;Acc:184285]	8.55798	3.09727	1.44826e-137	1.52636e-135	yes	up	13.91	15.57	15.8	1.77	1.78	1.93	15.0933	1.82667
WBGene00008647	F10C2.7	MFS domain-containing protein [Source:NCBI gene;Acc:184290]	4.35084	2.12129	2.80434e-72	1.22454e-70	yes	up	12.69	10.65	11.79	2.82	2.35	3.19	11.71	2.78667
WBGene00008658		-	0.400806	-1.31902	0.0107103	0.0267524	yes	down	0.24	0.05	0.2	0.55	0.3	0.43	0.163333	0.426667
WBGene00008671	F11A5.3	Uncharacterized protein [Source:NCBI gene;Acc:184330]	3.6513	1.86841	0.0056112	0.0149449	yes	up	0.97	1.05	1.07	0.35	0.37	0.15	1.03	0.29
WBGene00008676	oac-15	Acyl_transf_3 domain-containing protein [Source:NCBI gene;Acc:184335]	0.0337131	-4.89055	0.00207998	0.00603401	yes	down	0	0	0	0.08	0.04	0.09	0	0.07
WBGene00008678	stdh-2	Putative steroid dehydrogenase 2 [Source:NCBI gene;Acc:184337]	2.39178	1.25808	1.51945e-05	6.11363e-05	yes	up	2.85	2	1.64	1.19	0.82	0.77	2.16333	0.926667
WBGene00008679	F11A5.13	Uncharacterized protein [Source:NCBI gene;Acc:260097]	3.36397	1.75016	0.0117572	0.0290218	yes	up	1.23	1.79	1.14	0.3	0.32	0.7	1.38667	0.44
WBGene00008680	F11A5.15	Uncharacterized protein [Source:NCBI gene;Acc:3565598]	3.52503	1.81763	3.42845e-30	5.5478e-29	yes	up	17.43	20.11	21.93	6.54	5.98	5.41	19.8233	5.97667
WBGene00008698	F11D11.3	Uncharacterized protein [Source:NCBI gene;Acc:184350]	3.26657	1.70778	0.00141999	0.00424226	yes	up	0.6	0.44	0.67	0.17	0.09	0.27	0.57	0.176667
WBGene00008707	F11E6.3	Uncharacterized protein [Source:NCBI gene;Acc:178533]	0.489767	-1.02983	4.82042e-98	3.06104e-96	yes	down	61.06	53.14	59.72	128.19	114.23	128.31	57.9733	123.577
WBGene00008719	ttr-52	Transthyretin-like protein 52 [Source:NCBI gene;Acc:184363]	2.97979	1.57521	2.68406e-08	1.4435e-07	yes	up	6.39	5.6	5.79	1.66	1.75	2.79	5.92667	2.06667
WBGene00008770	F13G3.12	Uncharacterized protein [Source:NCBI gene;Acc:3565139]	2.34185	1.22765	1.04893e-07	5.32533e-07	yes	up	3.39	4.39	3.58	1.71	1.95	1.36	3.78667	1.67333
WBGene00008791		-	4.86947	2.28376	2.94695e-25	3.98938e-24	yes	up	6.79	6.08	7.79	1.37	1.43	1.61	6.88667	1.47
WBGene00008792	F14D7.5	Uncharacterized protein [Source:NCBI gene;Acc:184465]	14.8186	3.88934	5.31124e-295	1.97991e-292	yes	up	317.76	360.4	363.11	23.49	23.53	29.63	347.09	25.55
WBGene00008794	F14D7.7	Uncharacterized protein [Source:NCBI gene;Acc:184467]	0.477527	-1.06635	4.78872e-13	3.67226e-12	yes	down	27.12	23.71	26.56	59.59	57.95	55.47	25.7967	57.67
WBGene00008797	F14D7.10	Uncharacterized protein [Source:NCBI gene;Acc:3565550]	0.438204	-1.19033	2.21257e-16	2.06486e-15	yes	down	22.6	25.03	25.45	58.85	63.28	54.47	24.36	58.8667
WBGene00008807	F14F3.4	Uncharacterized protein [Source:NCBI gene;Acc:3565964]	14.2376	3.83164	1.62663e-55	5.0221e-54	yes	up	43.25	42.99	45.58	3.71	3.64	2.49	43.94	3.28
WBGene00008839	sre-37	Serpentine receptor class epsilon-37 [Source:NCBI gene;Acc:184512]	4.05615	2.02011	0.00314865	0.00883131	yes	up	0.26	0.63	0.5	0.11	0.06	0.19	0.463333	0.12
WBGene00008853	clec-101	C-type LECtin [Source:NCBI gene;Acc:184525]	751.244	9.55314	1.31989e-15	1.18296e-14	yes	up	3.64	4.24	3.69	0	0	0	3.85667	0
WBGene00008858	pals-1	Protein containing ALS2cr12 (ALS2CR12) signature [Source:NCBI gene;Acc:184528]	2.32604	1.21788	0.00494525	0.0133028	yes	up	0.9	1.24	0.95	0.31	0.5	0.56	1.03	0.456667
WBGene00008872	F15H10.5	Uncharacterized protein [Source:NCBI gene;Acc:184553]	22.3478	4.48206	0.000129846	0.000459773	yes	up	0.51	0.54	0.4	0	0.03	0.03	0.483333	0.02
WBGene00008875	F15H10.8	Uncharacterized protein [Source:NCBI gene;Acc:179451]	2.07575	1.05363	0.00331381	0.00925425	yes	up	0.93	1.09	1.16	0.72	0.42	0.45	1.06	0.53
WBGene00008881		-	8.09535	3.01709	0.00733224	0.0190547	yes	up	0.58	0.4	0.44	0	0.06	0.12	0.473333	0.06
WBGene00008889	F16D3.6	Uncharacterized protein [Source:NCBI gene;Acc:184571]	7.53908	2.91439	9.54009e-21	1.07406e-19	yes	up	6.48	6.54	4.61	0.59	0.81	1.3	5.87667	0.9
WBGene00008891	clec-42	C-type LECtin [Source:NCBI gene;Acc:180189]	0.454243	-1.13846	1.53581e-06	6.93959e-06	yes	down	0.71	0.64	0.86	1.87	1.72	1.46	0.736667	1.68333
WBGene00008897	F16H6.7	Uncharacterized protein [Source:NCBI gene;Acc:184594]	2.59754	1.37715	2.83716e-12	2.07832e-11	yes	up	5.67	6.47	6.5	2.5	2.66	2.29	6.21333	2.48333
WBGene00008908	F17B5.4	Uncharacterized protein [Source:NCBI gene;Acc:173184]	36.3666	5.18454	1.03736e-10	6.79973e-10	yes	up	1.16	1.93	1.71	0.03	0	0.11	1.6	0.0466667
WBGene00008911	F17C8.6	Uncharacterized protein [Source:NCBI gene;Acc:175626]	2.84524	1.50855	3.0323e-05	0.000116868	yes	up	1.34	2.3	1.59	0.65	0.42	0.86	1.74333	0.643333
WBGene00008914	F17C11.2	Uncharacterized protein [Source:NCBI gene;Acc:184614]	2.80754	1.48931	7.7318e-124	6.73771e-122	yes	up	121.22	118.85	121.1	46.05	41.62	46.14	120.39	44.6033
WBGene00008937	srt-43	Serpentine Receptor, class T [Source:NCBI gene;Acc:179750]	4.46621	2.15905	0.000597441	0.00190142	yes	up	0.41	0.52	0.59	0.1	0.19	0.06	0.506667	0.116667
WBGene00008954	F19C6.5	Uncharacterized protein [Source:NCBI gene;Acc:184677]	2.28998	1.19534	7.79879e-07	3.63402e-06	yes	up	3.58	3.05	3.55	1.31	1.89	1.38	3.39333	1.52667
WBGene00008965	mltn-10	MLt-TeN (mlt-10) related [Source:NCBI gene;Acc:3565688]	43.8808	5.45552	0.000162847	0.000569216	yes	up	0.1	0.09	0.17	0	0	0	0.12	0
WBGene00008972	F20C5.7	Uncharacterized protein [Source:NCBI gene;Acc:3565768]	6.35223	2.66726	0.00352323	0.00979864	yes	up	0.37	0.37	0.34	0.03	0.1	0.04	0.36	0.0566667
WBGene00008980	emre-1	Essential MCU regulator, mitochondrial [Source:NCBI gene;Acc:181594]	2.03611	1.02581	6.68199e-44	1.58245e-42	yes	up	174.3	184.42	176.6	101.06	87.28	88.39	178.44	92.2433
WBGene00008982	srsx-2	G_PROTEIN_RECEP_F1_2 domain-containing protein [Source:NCBI gene;Acc:184730]	6.77923	2.76112	0.0200401	0.0465134	yes	up	0.3	0.33	0.12	0.04	0.08	0	0.25	0.04
WBGene00008987	F20G2.3	CRAL-TRIO domain-containing protein [Source:NCBI gene;Acc:179870]	2.34804	1.23146	4.41828e-19	4.63954e-18	yes	up	8.41	10.14	7.96	2.97	3.99	3.71	8.83667	3.55667
WBGene00009001	tyr-3	Putative tyrosinase-like protein tyr-3 [Source:NCBI gene;Acc:172472]	13.881	3.79504	2.97548e-93	1.79869e-91	yes	up	5.51	5.81	6.06	0.44	0.42	0.44	5.79333	0.433333
WBGene00009055		-	2.12374	1.08661	2.12037e-05	8.3463e-05	yes	up	42.3	35.74	41.64	18.89	30.43	18.66	39.8933	22.66
WBGene00009061	pals-14	Protein containing ALS2cr12 (ALS2CR12) signature [Source:NCBI gene;Acc:184866]	2.7389	1.45359	1.13008e-12	8.46617e-12	yes	up	3.51	4.46	4.56	1.78	1.43	1.53	4.17667	1.58
WBGene00009077	F23B2.10	RING-type domain-containing protein [Source:NCBI gene;Acc:184885]	4.86524	2.28251	4.15774e-07	1.9899e-06	yes	up	0.75	0.96	1.1	0.18	0.29	0.13	0.936667	0.2
WBGene00009099	F25B3.2	Uncharacterized protein [Source:NCBI gene;Acc:184914]	3.14529	1.65319	5.94221e-07	2.8033e-06	yes	up	1.36	1.88	1.54	0.6	0.45	0.53	1.59333	0.526667
WBGene00009110	F25D1.5	Uncharacterized protein [Source:NCBI gene;Acc:184922]	2.86246	1.51726	2.08631e-21	2.41642e-20	yes	up	8.43	8.95	8.58	2.84	3.28	3.27	8.65333	3.13
WBGene00009113	maph-1.2	Microtubule-Associated Protein Homolog [Source:NCBI gene;Acc:172918]	0.403705	-1.30863	3.65678e-181	5.75086e-179	yes	down	15.63	14.92	14.38	39.94	35.4	39.49	14.9767	38.2767
WBGene00009117	F25H2.3	ANK_REP_REGION domain-containing protein [Source:NCBI gene;Acc:184936]	10.123	3.33957	0.0133118	0.0324139	yes	up	0.11	0.32	0.17	0	0.06	0	0.2	0.02
WBGene00009150	clec-234	C-type lectin domain-containing protein [Source:NCBI gene;Acc:184966]	6.63368	2.72981	0.00130189	0.00391442	yes	up	0.9	0.55	0.91	0.14	0.13	0	0.786667	0.09
WBGene00009151	F26D2.13	Uncharacterized protein [Source:NCBI gene;Acc:184967]	0.26035	-1.94147	0.0200403	0.0465134	yes	down	0.13	0.14	0.08	0.37	0.53	0.46	0.116667	0.453333
WBGene00009166	F26F2.1	Uncharacterized protein [Source:NCBI gene;Acc:184982]	8.00336	3.00061	4.60393e-05	0.000173358	yes	up	0.28	0.23	0.3	0.03	0.04	0.03	0.27	0.0333333
WBGene00009168	F26F2.3	Uncharacterized protein [Source:NCBI gene;Acc:184984]	4.31716	2.11008	0.0100435	0.0252657	yes	up	0.35	0.47	0.37	0.03	0.04	0.22	0.396667	0.0966667
WBGene00009169	F26F2.4	Uncharacterized protein [Source:NCBI gene;Acc:184985]	5.69304	2.5092	0.0183718	0.0431081	yes	up	3.75	5.68	3.69	0	0.65	2.43	4.37333	1.02667
WBGene00009178	uggt-2	UDP-Glucose Glycoprotein glucosylTransferase [Source:NCBI gene;Acc:172758]	0.468538	-1.09376	0.00054976	0.00175941	yes	down	0.14	0.16	0.14	0.33	0.28	0.35	0.146667	0.32
WBGene00009194	F27E5.5	putative G-protein coupled receptor F27E5.5 [Source:NCBI gene;Acc:185025]	2.31901	1.21351	0.0095502	0.0241363	yes	up	0.66	0.62	0.43	0.36	0.18	0.22	0.57	0.253333
WBGene00009213	thn-1	THaumatiN family [Source:NCBI gene;Acc:185060]	0.374583	-1.41664	4.61256e-61	1.60088e-59	yes	down	17.69	15.63	18.38	53.19	44.25	48.32	17.2333	48.5867
WBGene00009214		-	7.50293	2.90745	0.000503843	0.00162382	yes	up	0.77	0.55	1.16	0.17	0.17	0	0.826667	0.113333
WBGene00009226	cyp-37B1	CYtochrome P450 family [Source:NCBI gene;Acc:180093]	2.05461	1.03886	4.22309e-18	4.26333e-17	yes	up	6.79	7.09	6.08	3.21	3.13	3.69	6.65333	3.34333
WBGene00009236	F28H7.2	Uncharacterized protein [Source:NCBI gene;Acc:185096]	2.00769	1.00553	9.61256e-08	4.8938e-07	yes	up	5.31	4.86	4.54	2.9	2.55	2.1	4.90333	2.51667
WBGene00009241	F28H7.8	CRAL-TRIO domain-containing protein F28H7.8 [Source:NCBI gene;Acc:185099]	2.65215	1.40716	2.47028e-18	2.5345e-17	yes	up	5.33	6.05	4.99	2.24	1.98	2.16	5.45667	2.12667
WBGene00009266	F30A10.9	PINc domain-containing protein [Source:NCBI gene;Acc:172780]	2.47604	1.30804	2.51461e-175	3.64166e-173	yes	up	141.99	139.53	144.97	59.26	58.68	60.34	142.163	59.4267
WBGene00009274	F30F8.5	Uncharacterized protein [Source:NCBI gene;Acc:185130]	2.31868	1.2133	2.15056e-13	1.67924e-12	yes	up	7.53	7.18	8.74	3.69	3.04	3.75	7.81667	3.49333
WBGene00009278	npr-33	G_PROTEIN_RECEP_F1_2 domain-containing protein [Source:NCBI gene;Acc:185141]	2.05823	1.04141	0.00120651	0.0036445	yes	up	0.88	0.95	1.44	0.49	0.61	0.55	1.09	0.55
WBGene00009289	exos-7	RNase_PH domain-containing protein [Source:NCBI gene;Acc:180369]	2.35081	1.23316	1.30227e-47	3.38254e-46	yes	up	29.14	29.17	30.68	14.73	11.72	12.75	29.6633	13.0667
WBGene00009293	F31D4.8	Uncharacterized protein [Source:NCBI gene;Acc:185150]	2.04937	1.03518	2.12626e-10	1.35878e-09	yes	up	11.66	9.29	12.21	5.99	4.71	6.14	11.0533	5.61333
WBGene00009303	lips-8	LIPaSe related [Source:NCBI gene;Acc:185178]	95.4716	6.577	4.50102e-07	2.14756e-06	yes	up	0.34	0.4	0.45	0	0	0	0.396667	0
WBGene00009308	F32A11.3	Uncharacterized protein [Source:NCBI gene;Acc:174957]	0.464099	-1.10749	3.3152e-23	4.14503e-22	yes	down	5.81	5.88	5.06	13.81	11.7	11.68	5.58333	12.3967
WBGene00009315	F32B4.5	Uncharacterized protein [Source:NCBI gene;Acc:185191]	2.146	1.10165	5.31078e-16	4.85495e-15	yes	up	12.79	11.9	13.45	5.22	6.15	6.4	12.7133	5.92333
WBGene00009318	F32B4.8	Uncharacterized protein [Source:NCBI gene;Acc:185194]	0.410522	-1.28447	0.0106118	0.0265362	yes	down	0.12	0.06	0.08	0.23	0.19	0.24	0.0866667	0.22
WBGene00009327	F32D8.2	Uncharacterized protein [Source:NCBI gene;Acc:185204]	5.65483	2.49948	1.66629e-11	1.15823e-10	yes	up	0.48	0.49	0.5	0.05	0.11	0.1	0.49	0.0866667
WBGene00009332	F32D8.8	Uncharacterized protein [Source:NCBI gene;Acc:185206]	7.61809	2.92943	1.5959e-09	9.5328e-09	yes	up	1.21	1.43	1.04	0.2	0.2	0.09	1.22667	0.163333
WBGene00009338	F32G8.2	Uncharacterized protein [Source:NCBI gene;Acc:185211]	10.273	3.36079	4.21972e-17	4.08576e-16	yes	up	1.32	1.36	1.51	0.27	0.07	0.07	1.39667	0.136667
WBGene00009339	F32G8.3	Uncharacterized protein [Source:NCBI gene;Acc:179470]	5.14637	2.36356	2.41964e-82	1.26512e-80	yes	up	35.92	35.35	39.67	7.06	6.82	8.58	36.98	7.48667
WBGene00009340	best-14	Bestrophin homolog 14 [Source:NCBI gene;Acc:179471]	2.06233	1.04428	1.19408e-48	3.15444e-47	yes	up	24.59	24.32	24.79	12.64	11.93	12.37	24.5667	12.3133
WBGene00009356	F33A8.10	DUF148 domain-containing protein [Source:NCBI gene;Acc:3565256]	2.98176	1.57616	2.71696e-05	0.000105401	yes	up	1.23	1.91	1.3	0.6	0.56	0.38	1.48	0.513333
WBGene00009384	piit-1	Protease Inhibitor I2 (Two) [Source:NCBI gene;Acc:185259]	4.19184	2.06758	9.31203e-46	2.31994e-44	yes	up	14.9	15.45	16.76	4.17	3.64	3.85	15.7033	3.88667
WBGene00009397	clec-66	C-type LECtin [Source:NCBI gene;Acc:174929]	0.389572	-1.36004	7.38385e-14	5.95978e-13	yes	down	1.82	2.02	1.34	4.61	4.18	4.89	1.72667	4.56
WBGene00009398	nspb-11	Nematode Specific Peptide family, group B [Source:NCBI gene;Acc:185265]	2.87919	1.52566	9.28245e-13	6.99834e-12	yes	up	29.22	27.08	32.11	10.66	11.42	10.6	29.47	10.8933
WBGene00009405	F35C11.6	Uncharacterized protein [Source:NCBI gene;Acc:185273]	2.41117	1.26974	1.11279e-22	1.36339e-21	yes	up	17.35	17.36	18.32	8.41	6.08	8.37	17.6767	7.62
WBGene00009408	F35C12.3	Uncharacterized protein [Source:NCBI gene;Acc:185275]	3.12454	1.64364	6.41636e-09	3.6363e-08	yes	up	2.79	3.05	3.26	1.1	1.33	0.57	3.03333	1
WBGene00009426	F35E12.2	CUB_2 domain-containing protein [Source:NCBI gene;Acc:185304]	14.0501	3.81251	1.95976e-06	8.71823e-06	yes	up	3.08	3.14	1.68	0.44	0	0.31	2.63333	0.25
WBGene00009447	F35H8.2	Uncharacterized protein [Source:NCBI gene;Acc:185325]	2.77079	1.4703	2.33572e-29	3.67042e-28	yes	up	8.81	8.98	8.12	3.28	3.09	3.29	8.63667	3.22
WBGene00009464	F36D1.5	Uncharacterized protein [Source:NCBI gene;Acc:185347]	7.70402	2.94561	9.90139e-41	2.15476e-39	yes	up	123.77	148.63	133.01	24.26	25.05	17.36	135.137	22.2233
WBGene00009476	F36F2.2	Uncharacterized protein [Source:NCBI gene;Acc:172721]	3.87316	1.95351	8.05584e-278	2.79593e-275	yes	up	140.85	144.13	145.5	37.04	37.35	40.8	143.493	38.3967
WBGene00009481	F36F2.8	EB domain-containing protein [Source:NCBI gene;Acc:3565759]	4.58546	2.19707	4.51044e-25	6.04897e-24	yes	up	8.55	8.31	7.15	2.22	1.84	1.34	8.00333	1.8
WBGene00009486	F36G9.7	Uncharacterized protein [Source:NCBI gene;Acc:185370]	7.723	2.94916	3.58779e-58	1.17435e-56	yes	up	14.21	12.74	13.95	2.34	1.86	1.66	13.6333	1.95333
WBGene00009488	oac-20	NRF domain-containing protein [Source:NCBI gene;Acc:185375]	0.308549	-1.69643	0.0153809	0.0368417	yes	down	0.05	0.04	0.06	0.15	0.21	0.12	0.05	0.16
WBGene00009497	F36H1.12	Uncharacterized protein [Source:NCBI gene;Acc:3564789]	4.59804	2.20102	1.80787e-25	2.474e-24	yes	up	19.32	18.39	17.26	4.31	4.6	3.56	18.3233	4.15667
WBGene00009551	mob-1	Mps One Binder (Mats/MOB1) homolog [Source:NCBI gene;Acc:185482]	2.20407	1.14017	2.28388e-12	1.68343e-11	yes	up	17.51	15.6	11.9	7.82	6.96	6.38	15.0033	7.05333
WBGene00009553	hinf-1	HIstone Nuclear Factor p (P) homolog [Source:NCBI gene;Acc:173348]	0.49051	-1.02765	1.90679e-34	3.47049e-33	yes	down	9.86	7.93	7.37	19.09	15.22	18.55	8.38667	17.62
WBGene00009560	psa-3	Meis_PKNOX_N domain-containing protein [Source:NCBI gene;Acc:181631]	2.00482	1.00348	8.52987e-10	5.19535e-09	yes	up	8.28	6.24	6.77	3.91	2.53	3.96	7.09667	3.46667
WBGene00009562	flp-22	SPSAKWMRF-amide 3 [Source:NCBI gene;Acc:172665]	2.33658	1.2244	2.95402e-187	4.79552e-185	yes	up	556.07	571.49	581.83	259.39	248.43	256.23	569.797	254.683
WBGene00009566	srsx-1	G_PROTEIN_RECEP_F1_2 domain-containing protein [Source:NCBI gene;Acc:185523]	7.41713	2.89086	0.0014949	0.00444889	yes	up	0.24	0.69	0.43	0.07	0.04	0.08	0.453333	0.0633333
WBGene00009596	sre-8	Serpentine receptor class epsilon-8 [Source:NCBI gene;Acc:185561]	5.84061	2.54612	0.0149011	0.0358118	yes	up	0.36	0.16	0.24	0.03	0.07	0.03	0.253333	0.0433333
WBGene00009599	F40G12.4	Uncharacterized protein [Source:NCBI gene;Acc:185564]	16.9485	4.08309	5.47741e-14	4.44957e-13	yes	up	2.35	2.2	2.19	0.16	0.12	0.13	2.24667	0.136667
WBGene00009600	F40G12.5	Uncharacterized protein [Source:NCBI gene;Acc:185565]	2.35455	1.23545	1.5303e-25	2.10417e-24	yes	up	13.58	13.39	12.48	6.51	5.69	5.1	13.15	5.76667
WBGene00009609	oac-27	Acyl_transf_3 domain-containing protein [Source:NCBI gene;Acc:185604]	0.091382	-3.45195	0.0092582	0.0234811	yes	down	0	0.01	0.01	0.1	0.07	0.12	0.00666667	0.0966667
WBGene00009626	F42A8.1	Uncharacterized protein [Source:NCBI gene;Acc:174481]	2.82	1.4957	3.44074e-49	9.17378e-48	yes	up	15.45	15.95	16.13	5.51	5.45	6.5	15.8433	5.82
WBGene00009658	pap-3	Poly(A) polymerase [Source:NCBI gene;Acc:174816]	0.292393	-1.77402	0.0178108	0.0419432	yes	down	0.07	0.09	0.03	0.3	0.16	0.17	0.0633333	0.21
WBGene00009662	F43G6.10	Uncharacterized protein [Source:NCBI gene;Acc:174813]	0.439699	-1.18541	1.76946e-15	1.57121e-14	yes	down	20.41	18.3	17.07	43.85	40.93	48.79	18.5933	44.5233
WBGene00009710	F44G3.10	Uncharacterized protein [Source:NCBI gene;Acc:185758]	0.47777	-1.06561	0.00106732	0.00325983	yes	down	1.44	1.87	1.76	3.47	3.69	3.89	1.69	3.68333
WBGene00009752		-	0.335453	-1.57582	0.00376086	0.0103949	yes	down	0.58	0.44	0.27	1.41	1.26	1.31	0.43	1.32667
WBGene00009753	scrm-6	Phospholipid scramblase [Source:NCBI gene;Acc:185826]	0.479931	-1.0591	0.0021349	0.00617984	yes	down	0.58	1.28	0.64	1.71	1.74	1.93	0.833333	1.79333
WBGene00009778	F46C5.1	Uncharacterized protein [Source:NCBI gene;Acc:174411]	0.420865	-1.24857	4.89777e-145	5.30065e-143	yes	down	67.46	62.34	64.19	161.78	156.92	159.35	64.6633	159.35
WBGene00009787	F46F2.3	Uncharacterized protein [Source:NCBI gene;Acc:181619]	0.196252	-2.34922	0	0	yes	down	59.53	52.13	57.87	298.83	305.64	293.27	56.51	299.247
WBGene00009805	F47B8.4	Glutaredoxin domain-containing protein [Source:NCBI gene;Acc:179930]	2.07925	1.05606	4.95028e-09	2.84225e-08	yes	up	5.65	5.67	5.7	2.52	3.01	2.77	5.67333	2.76667
WBGene00009816	F47B10.5	Uncharacterized protein [Source:NCBI gene;Acc:185904]	2.82593	1.49872	3.73965e-23	4.66125e-22	yes	up	22.26	26.08	24.19	7.93	10.09	8.68	24.1767	8.9
WBGene00009819	F47B10.8	Uncharacterized protein [Source:NCBI gene;Acc:181282]	2.64004	1.40056	9.4812e-10	5.75563e-09	yes	up	2.25	2.53	2.01	0.98	0.95	0.76	2.26333	0.896667
WBGene00009824	gpdh-1	Glycerol-3-phosphate dehydrogenase [NAD(+)] [Source:NCBI gene;Acc:173272]	3.50701	1.81024	5.2278e-114	4.12689e-112	yes	up	32.24	31.75	35.42	10.07	9.01	10.28	33.1367	9.78667
WBGene00009834	lsy-27	Uncharacterized protein [Source:NCBI gene;Acc:180149]	0.451195	-1.14818	1.31047e-12	9.7848e-12	yes	down	3.08	3.22	4.3	7.73	8.29	9.24	3.53333	8.42
WBGene00009840	fbxa-189	F-box domain-containing protein [Source:NCBI gene;Acc:185955]	2.07879	1.05574	1.55732e-06	7.02888e-06	yes	up	1.64	1.98	1.72	1.02	0.74	0.87	1.78	0.876667
WBGene00009842	igeg-2	IG (immunoglobulin), EGF and transmmembrane domain [Source:NCBI gene;Acc:181336]	2.37599	1.24853	1.22028e-14	1.03341e-13	yes	up	5.96	6.24	5.92	2.47	2.6	2.87	6.04	2.64667
WBGene00009846		-	0.33959	-1.55813	0.000822537	0.00256231	yes	down	0.1	0.04	0.06	0.18	0.14	0.27	0.0666667	0.196667
WBGene00009849	F48F7.3	Hexosyltransferase [Source:NCBI gene;Acc:185989]	3.57037	1.83607	5.90395e-05	0.000218911	yes	up	0.61	1.03	0.89	0.28	0.26	0.19	0.843333	0.243333
WBGene00009856	clec-24	C-type LECtin [Source:NCBI gene;Acc:186004]	0.151016	-2.72723	0.000107089	0.00038378	yes	down	0.02	0.09	0.11	0.46	0.48	0.59	0.0733333	0.51
WBGene00009857	clec-28	C-type LECtin [Source:NCBI gene;Acc:186005]	0.365514	-1.452	0.000947717	0.00291973	yes	down	0.26	0.26	0.23	0.63	0.8	0.69	0.25	0.706667
WBGene00009859	clec-33	C-type LECtin [Source:NCBI gene;Acc:186007]	0.250042	-1.99976	0.00277057	0.00784962	yes	down	0.21	0.15	0	0.35	0.51	0.56	0.12	0.473333
WBGene00009863	F49B2.3	Uncharacterized protein [Source:NCBI gene;Acc:186010]	0.126105	-2.9873	0.0102229	0.0256721	yes	down	0.04	0.04	0.03	0.5	0.22	0.23	0.0366667	0.316667
WBGene00009892	scl-11	SCP domain-containing protein [Source:NCBI gene;Acc:186050]	13.8578	3.79263	0	0	yes	up	207.31	214.44	222.96	16.33	15.14	16.88	214.903	16.1167
WBGene00009898	dod-23	Downstream Of DAF-16 (regulated by DAF-16) [Source:NCBI gene;Acc:186056]	0.381961	-1.3885	9.1761e-65	3.47209e-63	yes	down	19.94	17.63	17.56	50.98	49.84	48.68	18.3767	49.8333
WBGene00009939	ztf-11	Zinc finger protein ztf-11 [Source:NCBI gene;Acc:172845]	0.436662	-1.19541	8.41331e-10	5.12746e-09	yes	down	1.39	1.06	1.07	2.86	2.62	2.95	1.17333	2.81
WBGene00009955	eak-4	Protein eak-4 [Source:NCBI gene;Acc:186150]	3.53688	1.82248	6.23367e-21	7.07748e-20	yes	up	8.22	8.19	8.28	2.97	2.5	1.74	8.23	2.40333
WBGene00009963	fipr-26	FIP (Fungus-Induced Protein) Related [Source:NCBI gene;Acc:172708]	3.26737	1.70813	2.27773e-64	8.47516e-63	yes	up	314.82	351.03	314.79	118.88	98.68	112.23	326.88	109.93
WBGene00009964	fip-6	Fungus-Induced Protein [Source:NCBI gene;Acc:172707]	2.10063	1.07082	1.92141e-11	1.33234e-10	yes	up	28.32	32.59	30.95	16.5	15.84	13.54	30.62	15.2933
WBGene00009982	F53F1.4	Uncharacterized protein [Source:NCBI gene;Acc:179822]	0.406204	-1.29972	3.97456e-118	3.30611e-116	yes	down	93.63	91.55	101.85	249.48	244.96	242.79	95.6767	245.743
WBGene00009988	F53F4.4	Uncharacterized protein [Source:NCBI gene;Acc:186177]	7.9316	2.98761	4.99188e-32	8.46558e-31	yes	up	2.34	2.1	1.96	0.37	0.25	0.23	2.13333	0.283333
WBGene00009990	F53F4.7	Nucleotid_trans domain-containing protein [Source:NCBI gene;Acc:179847]	21.9709	4.45752	1.67311e-15	1.48828e-14	yes	up	2.26	1.98	1.52	0.12	0.09	0.06	1.92	0.09
WBGene00010001	F53F8.4	DB domain-containing protein [Source:NCBI gene;Acc:186181]	0.445614	-1.16613	9.5273e-65	3.59821e-63	yes	down	20.4	19.07	20.2	46.55	45.57	46.51	19.89	46.21
WBGene00010018	fbxa-69	F-box domain-containing protein [Source:NCBI gene;Acc:180060]	3.02679	1.59779	3.15006e-77	1.52064e-75	yes	up	17.2	16.26	15.77	5.56	5.16	5.98	16.41	5.56667
WBGene00010087	F55B11.5	Uncharacterized protein [Source:NCBI gene;Acc:3565591]	0.228415	-2.13027	0.00871999	0.0222758	yes	down	0.36	0.2	0	0.63	1.12	0.67	0.186667	0.806667
WBGene00010100	F55C9.3	Uncharacterized protein [Source:NCBI gene;Acc:186291]	6.65701	2.73487	1.00165e-19	1.08404e-18	yes	up	6.58	9.09	6.95	1.11	1.38	1.04	7.54	1.17667
WBGene00010101	fbxb-57	F-box domain-containing protein [Source:NCBI gene;Acc:186292]	3.74859	1.90635	0.00462291	0.0125231	yes	up	0.55	0.42	0.52	0.07	0.14	0.21	0.496667	0.14
WBGene00010102	F55C9.5	Uncharacterized protein [Source:NCBI gene;Acc:186293]	4.46689	2.15927	3.51078e-06	1.51885e-05	yes	up	3.36	2.87	2.78	1.04	0.58	0.52	3.00333	0.713333
WBGene00010116	cest-13	Carboxylic ester hydrolase [Source:NCBI gene;Acc:181493]	0.429361	-1.21974	1.2047e-09	7.265e-09	yes	down	1.07	1.05	0.91	2.92	2.17	2.19	1.01	2.42667
WBGene00010123	F55G11.2	CUB_2 domain-containing protein [Source:NCBI gene;Acc:186337]	0.312977	-1.67587	1.81925e-07	9.02229e-07	yes	down	0.59	0.48	0.68	1.8	1.65	2.34	0.583333	1.93
WBGene00010124	F55G11.4	CUB_2 domain-containing protein [Source:NCBI gene;Acc:178248]	0.203876	-2.29424	1.28401e-10	8.35667e-10	yes	down	0.27	0.35	0.47	2.05	1.85	1.65	0.363333	1.85
WBGene00010143	F56A12.2	G_PROTEIN_RECEP_F1_2 domain-containing protein [Source:NCBI gene;Acc:179937]	2.08315	1.05876	0.000119193	0.000424139	yes	up	1.47	1.46	1.54	0.89	0.74	0.59	1.49	0.74
WBGene00010157	oac-34	Acyl_transf_3 domain-containing protein [Source:NCBI gene;Acc:173024]	0.114985	-3.12049	0.00586823	0.0155574	yes	down	0	0.03	0.01	0.11	0.12	0.12	0.0133333	0.116667
WBGene00010166	gmd-2	GDP-mannose 4,6 dehydratase 2 [Source:NCBI gene;Acc:186416]	0.13898	-2.84705	3.28907e-18	3.3422e-17	yes	down	0.38	0.15	0.5	3.07	2.51	2.24	0.343333	2.60667
WBGene00010168	F56H6.7	Uncharacterized protein [Source:NCBI gene;Acc:186418]	0.0754191	-3.72893	5.07135e-05	0.000189787	yes	down	0.03	0	0.01	0.2	0.16	0.23	0.0133333	0.196667
WBGene00010169	clec-18	C-type LECtin [Source:NCBI gene;Acc:186419]	22.8174	4.51206	0.00606435	0.0160372	yes	up	0.12	0.08	0.13	0	0	0	0.11	0
WBGene00010171	oac-35	Acyl_transf_3 domain-containing protein [Source:NCBI gene;Acc:186421]	0.0179859	-5.79699	3.85509e-05	0.000146781	yes	down	0	0	0	0.14	0.16	0.11	0	0.136667
WBGene00010179	F57A8.4	G_PROTEIN_RECEP_F1_2 domain-containing protein [Source:NCBI gene;Acc:186430]	2.40152	1.26395	1.72865e-07	8.59418e-07	yes	up	1.53	1.33	1.76	0.81	0.57	0.61	1.54	0.663333
WBGene00010183	fipr-13	FIP (Fungus-Induced Protein) Related [Source:NCBI gene;Acc:3565474]	6.30509	2.65652	2.35955e-261	7.42151e-259	yes	up	354.92	394.7	394.67	62.83	63.83	65.57	381.43	64.0767
WBGene00010205	F57F5.3	Uncharacterized protein [Source:NCBI gene;Acc:179646]	2.79462	1.48265	1.56573e-09	9.36928e-09	yes	up	3.98	3.78	4.29	1.52	1.28	1.69	4.01667	1.49667
WBGene00010217	sre-31	Serpentine receptor class epsilon-31 [Source:NCBI gene;Acc:186475]	5.20913	2.38104	3.17496e-08	1.69303e-07	yes	up	1.47	1.06	1.14	0.13	0.25	0.35	1.22333	0.243333
WBGene00010253	F58E6.4	Uncharacterized protein [Source:NCBI gene;Acc:186524]	2.78684	1.47863	2.22547e-05	8.73952e-05	yes	up	4.92	4.99	5.54	1.58	1.65	2.58	5.15	1.93667
WBGene00010262	droe-4	dietary restriction over expressed [Source:NCBI gene;Acc:179895]	3.13628	1.64906	2.43287e-247	7.09763e-245	yes	up	243.22	248.35	246.25	78.77	78.68	86.65	245.94	81.3667
WBGene00010273	srm-3	Serpentine Receptor, class M [Source:NCBI gene;Acc:186545]	7.76937	2.9578	8.6071e-10	5.2408e-09	yes	up	1.87	4.47	3.06	1.21	0.65	1.09	3.13333	0.983333
WBGene00010299	F59A1.13	MFS domain-containing protein [Source:NCBI gene;Acc:186565]	0.316332	-1.66049	0.000480396	0.00155347	yes	down	0.19	0.18	0.11	0.51	0.43	0.6	0.16	0.513333
WBGene00010328	F59C6.11	Uncharacterized protein [Source:NCBI gene;Acc:172935]	2.33953	1.22622	8.73756e-21	9.86467e-20	yes	up	12.77	11.94	13.32	5.77	5.25	5.61	12.6767	5.54333
WBGene00010336	acox-1.6	Acyl-coenzyme A oxidase [Source:NCBI gene;Acc:181668]	2.05437	1.03869	1.25439e-34	2.30813e-33	yes	up	10.61	10.71	10.68	5.56	4.94	5.6	10.6667	5.36667
WBGene00010343	F59F5.4	Col_cuticle_N domain-containing protein [Source:NCBI gene;Acc:186635]	2.57921	1.36693	1.11264e-06	5.10539e-06	yes	up	5.2	3.76	5.45	1.79	1.54	1.14	4.80333	1.49
WBGene00010351	cbd-1	Chitin-binding domain protein cbd-1 [Source:NCBI gene;Acc:178061]	0.465109	-1.10436	2.85299e-176	4.19202e-174	yes	down	53.77	48.72	46.66	116.73	99.92	114.06	49.7167	110.237
WBGene00010368	H06A10.1	DM13 domain-containing protein [Source:NCBI gene;Acc:186696]	3.41057	1.77001	4.96337e-09	2.84733e-08	yes	up	1.94	1.78	1.81	0.5	0.57	0.6	1.84333	0.556667
WBGene00010380	mpst-2	Sulfurtransferase [Source:NCBI gene;Acc:186728]	14.0218	3.8096	0.00242867	0.00695434	yes	up	0.23	0.24	0.38	0.03	0.03	0	0.283333	0.02
WBGene00010387	H12D21.11	Uncharacterized protein [Source:NCBI gene;Acc:3565460]	2.50896	1.32709	0.0119077	0.0293501	yes	up	0.74	0.54	0.45	0.26	0.27	2.72	0.576667	1.08333
WBGene00010391	oac-37	Acyl_transf_3 domain-containing protein [Source:NCBI gene;Acc:186738]	5.5328	2.46801	8.30127e-05	0.000302561	yes	up	0.26	0.38	0.29	0.08	0.01	0.08	0.31	0.0566667
WBGene00010424	lep-5	ncRNA [Source:NCBI gene;Acc:181411]	2.68658	1.42577	8.24414e-232	2.02384e-229	yes	up	807.14	831.72	863.87	328.63	329.47	312.68	834.243	323.593
WBGene00010426	H37A05.2	CHK domain-containing protein [Source:NCBI gene;Acc:186806]	4.40577	2.13939	2.02132e-15	1.78853e-14	yes	up	2.05	2.12	2.65	0.51	0.5	0.6	2.27333	0.536667
WBGene00010432	H39E23.2	DUF19 domain-containing protein [Source:NCBI gene;Acc:3565814]	5.55278	2.47321	3.4789e-22	4.16351e-21	yes	up	6.5	6.8	7.07	1.28	1.16	1.38	6.79	1.27333
WBGene00010434	H40L08.3	Uncharacterized protein [Source:NCBI gene;Acc:186810]	2.02927	1.02096	8.13507e-06	3.38695e-05	yes	up	1.63	1.59	1.52	0.69	0.79	0.82	1.58	0.766667
WBGene00010461	K01D12.1	Methyltransf_21 domain-containing protein [Source:NCBI gene;Acc:186843]	0.389938	-1.35868	0.00526522	0.0140886	yes	down	0.33	0.38	0.15	0.68	0.82	0.73	0.286667	0.743333
WBGene00010466	K01D12.7	Uncharacterized protein [Source:NCBI gene;Acc:179701]	0.439672	-1.1855	2.01542e-10	1.28918e-09	yes	down	13.6	12.8	13.48	33.37	28.9	32.86	13.2933	31.71
WBGene00010469	K01D12.10	Uncharacterized protein [Source:NCBI gene;Acc:186848]	12.5525	3.6499	1.62601e-08	8.89684e-08	yes	up	1.27	1.11	1.77	0.17	0.09	0.09	1.38333	0.116667
WBGene00010470	cdr-4	CaDmium Responsive [Source:NCBI gene;Acc:259654]	2.23274	1.15882	3.88737e-43	8.99458e-42	yes	up	35.21	31.69	33.42	16.8	15.84	13.8	33.44	15.48
WBGene00010492	meg-1	Uncharacterized protein [Source:NCBI gene;Acc:181502]	0.351264	-1.50937	2.46156e-99	1.5831e-97	yes	down	5.36	5.09	5.05	15.37	14.55	15.61	5.16667	15.1767
WBGene00010493	meg-2	Uncharacterized protein [Source:NCBI gene;Acc:181501]	0.352931	-1.50254	1.52879e-19	1.63869e-18	yes	down	1.07	0.85	0.62	2.41	2.45	2.51	0.846667	2.45667
WBGene00010501	K02C4.2	Uncharacterized protein [Source:NCBI gene;Acc:174298]	7.51893	2.91053	3.86738e-202	7.48561e-200	yes	up	63.47	68.1	68.35	9.8	7.8	10.03	66.64	9.21
WBGene00010507	K02E2.6	Uncharacterized protein [Source:NCBI gene;Acc:180335]	2.34385	1.22888	6.235e-41	1.35981e-39	yes	up	46.05	47	53.46	22.51	22.01	22.16	48.8367	22.2267
WBGene00010518		-	0.0444759	-4.49083	0.00187061	0.00546681	yes	down	0	0	0.08	1.35	1.37	1.52	0.0266667	1.41333
WBGene00010525	K03B8.8	Uncharacterized protein [Source:NCBI gene;Acc:186929]	2.80111	1.486	2.27456e-23	2.86706e-22	yes	up	15.58	16.29	14.95	6.98	5.34	4.98	15.6067	5.76667
WBGene00010575	flp-25	FMRF-Like Peptide [Source:NCBI gene;Acc:3564828]	2.25	1.16992	1.98836e-53	5.87748e-52	yes	up	103.64	108.59	108.08	48.05	51.93	46.94	106.77	48.9733
WBGene00010589	cyp-33D1	CYtochrome P450 family [Source:NCBI gene;Acc:187025]	10.9702	3.45552	3.63473e-55	1.11706e-53	yes	up	5.15	4.87	5.07	0.39	0.67	0.36	5.03	0.473333
WBGene00010592	K06A4.2	Uncharacterized protein [Source:NCBI gene;Acc:187046]	2.08291	1.0586	3.27741e-08	1.74259e-07	yes	up	4.99	4.32	5.62	2.39	2.31	2.78	4.97667	2.49333
WBGene00010610	K07A1.3	Peptidase C39 domain-containing protein [Source:NCBI gene;Acc:172795]	2.14018	1.09773	1.59424e-19	1.70611e-18	yes	up	19.18	18.97	16.67	8.79	9.83	7.83	18.2733	8.81667
WBGene00010614	cri-1	Headcase domain-containing protein [Source:NCBI gene;Acc:187082]	10.4344	3.38328	5.18056e-186	8.34278e-184	yes	up	12.04	11.95	12.62	1.19	0.98	1.48	12.2033	1.21667
WBGene00010621	egg-6	Leucine-rich repeat-containing protein egg-6 [Source:NCBI gene;Acc:172670]	0.492919	-1.02058	6.25539e-112	4.82456e-110	yes	down	14.67	14.52	14.67	32.14	28.79	30.95	14.62	30.6267
WBGene00010628	ceeh-2	Epoxide hydrolase 2 [Source:NCBI gene;Acc:179444]	2.03277	1.02345	2.00839e-26	2.86527e-25	yes	up	13.97	12.06	13.16	6.49	6.44	7	13.0633	6.64333
WBGene00010639	K07F5.15	Uncharacterized protein [Source:NCBI gene;Acc:36805026]	2.49659	1.31996	1.52518e-194	2.66973e-192	yes	up	520.17	519.2	491.79	235.33	198.93	209.99	510.387	214.75
WBGene00010653	K08C9.6	Uncharacterized protein [Source:NCBI gene;Acc:187140]	2.14575	1.10148	3.0099e-05	0.000116049	yes	up	7.33	6.69	6.78	3.58	3.22	3.31	6.93333	3.37
WBGene00010657	K08D8.3	CUB_2 domain-containing protein [Source:NCBI gene;Acc:178242]	0.37048	-1.43253	3.62542e-47	9.3444e-46	yes	down	3.67	3.23	3.38	10.26	8.76	9.62	3.42667	9.54667
WBGene00010659	K08D8.5	CUB_2 domain-containing protein [Source:NCBI gene;Acc:178243]	0.449867	-1.15243	0.00195468	0.00569432	yes	down	0.34	0.61	0.76	1.25	1.17	1.55	0.57	1.32333
WBGene00010669	bath-37	G_PROTEIN_RECEP_F1_2 domain-containing protein [Source:NCBI gene;Acc:187161]	2.88495	1.52855	3.84884e-09	2.22444e-08	yes	up	2.55	2.78	2.41	1.11	0.86	0.8	2.58	0.923333
WBGene00010673	K08E7.5	Uncharacterized protein [Source:NCBI gene;Acc:178211]	0.438625	-1.18894	2.02709e-08	1.10195e-07	yes	down	0.91	0.78	0.69	1.96	1.84	2	0.793333	1.93333
WBGene00010705	cyp-14A1	CYtochrome P450 family [Source:NCBI gene;Acc:187183]	2.56111	1.35677	1.31757e-14	1.11347e-13	yes	up	4.25	3.46	4.37	1.53	1.4	1.96	4.02667	1.63
WBGene00010706	cyp-14A2	CYtochrome P450 family [Source:NCBI gene;Acc:187184]	2.26191	1.17754	0.000327447	0.00108924	yes	up	0.85	1.11	1.16	0.39	0.6	0.44	1.04	0.476667
WBGene00010735	frpr-15	G_PROTEIN_RECEP_F1_2 domain-containing protein [Source:NCBI gene;Acc:187257]	3.02183	1.59542	2.93503e-09	1.71951e-08	yes	up	1.54	1.74	1.68	0.64	0.53	0.47	1.65333	0.546667
WBGene00010754	K10G4.5	Uncharacterized protein [Source:NCBI gene;Acc:180143]	2.76252	1.46598	0.00600393	0.0158921	yes	up	0.31	0.2	0.25	0.11	0.05	0.13	0.253333	0.0966667
WBGene00010761	K10H10.5	Uncharacterized protein [Source:NCBI gene;Acc:187284]	3.50871	1.81094	8.36051e-06	3.47506e-05	yes	up	2.89	2.33	2.53	1.18	0.58	0.53	2.58333	0.763333
WBGene00010770	K11D2.4	Uncharacterized protein [Source:NCBI gene;Acc:187291]	0.471303	-1.08527	4.96563e-26	7.00477e-25	yes	down	4.82	3.68	4.42	10.13	10.02	8.08	4.30667	9.41
WBGene00010772	K11D9.3	MFS domain-containing protein [Source:NCBI gene;Acc:176510]	2.16132	1.11191	1.56185e-31	2.60697e-30	yes	up	13.87	13.58	15.64	6.84	6.41	7.68	14.3633	6.97667
WBGene00010789	sulp-5	STAS domain-containing protein [Source:NCBI gene;Acc:187335]	2.89474	1.53343	4.2045e-35	7.81501e-34	yes	up	5.18	5.52	5.19	1.82	2.02	1.75	5.29667	1.86333
WBGene00010797	srbc-75	Serpentine Receptor, class BC (class B-like) [Source:NCBI gene;Acc:187354]	7.53816	2.91421	0.00302547	0.0085119	yes	up	0.38	0.49	0.38	0.04	0.09	0.04	0.416667	0.0566667
WBGene00010833	M03B6.1	Uncharacterized protein [Source:NCBI gene;Acc:187417]	2.63261	1.3965	3.35348e-08	1.78162e-07	yes	up	4.77	3.33	4.25	1.94	1.47	1.44	4.11667	1.61667
WBGene00010849	M04B2.7	Uncharacterized protein [Source:NCBI gene;Acc:3565562]	2.61571	1.3872	1.87572e-12	1.39021e-11	yes	up	7.82	9.71	8.8	3.36	3.16	4.28	8.77667	3.6
WBGene00010855	M04C7.4	Uncharacterized protein [Source:NCBI gene;Acc:3565595]	2.06055	1.04303	0.00443458	0.01206	yes	up	1.12	1.4	1.38	0.76	0.57	0.64	1.3	0.656667
WBGene00010880	M05D6.8	ShKT domain-containing protein [Source:NCBI gene;Acc:3565415]	13.5011	3.75501	2.48885e-08	1.34282e-07	yes	up	1.98	1.84	2.24	0.19	0.12	0.24	2.02	0.183333
WBGene00010881	M05D6.9	Uncharacterized protein [Source:NCBI gene;Acc:3564998]	3.24828	1.69967	9.97807e-06	4.10324e-05	yes	up	1.8	1.57	1.66	0.63	0.53	0.43	1.67667	0.53
WBGene00010899	M28.8	Uncharacterized protein [Source:NCBI gene;Acc:174641]	2.02775	1.01988	7.91338e-11	5.23485e-10	yes	up	2.37	2.1	2.01	1.05	1.08	1.16	2.16	1.09667
WBGene00010917	M110.9	Uncharacterized protein [Source:NCBI gene;Acc:3564934]	2.01003	1.00722	0.00103645	0.00317366	yes	up	4.46	4.55	3.28	2.04	2.27	2.03	4.09667	2.11333
WBGene00010928	clec-258	C-type lectin domain-containing protein [Source:NCBI gene;Acc:187486]	3.96986	1.98909	4.92224e-10	3.05158e-09	yes	up	2.9	2.52	2.65	0.63	0.66	0.82	2.69	0.703333
WBGene00010929	srt-45	Serpentine Receptor, class T [Source:NCBI gene;Acc:187487]	6.21498	2.63575	2.42549e-06	1.06909e-05	yes	up	1.16	1.09	0.66	0.14	0.18	0.17	0.97	0.163333
WBGene00010930		-	4.83918	2.27476	7.93323e-06	3.30565e-05	yes	up	0.65	0.9	0.93	0.16	0.15	0.25	0.826667	0.186667
WBGene00010937	M163.5	Uncharacterized protein [Source:NCBI gene;Acc:187493]	2.85455	1.51326	0.0171088	0.0404834	yes	up	0.36	0.29	0.16	0.07	0.13	0.09	0.27	0.0966667
WBGene00010945	chil-13	Glyco_18 domain-containing protein [Source:NCBI gene;Acc:174500]	2.61906	1.38905	4.26395e-50	1.15991e-48	yes	up	13.05	12.97	12.46	5.15	4.82	5.31	12.8267	5.09333
WBGene00010959		-	2.02037	1.01462	9.7041e-137	1.00692e-134	yes	up	2131.73	2194.24	2274.58	1129.73	1139.88	1114.16	2200.18	1127.92
WBGene00010961	nduo-2	-	2.5522	1.35174	2.09695e-46	5.29632e-45	yes	up	34.49	39.51	32.2	15.15	14.13	13.77	35.4	14.35
WBGene00010962	ctc-3	-	3.25468	1.70251	0	0	yes	up	6044.86	6266.92	6342.08	2062.7	1898.66	1986.34	6217.95	1982.57
WBGene00010964	ctc-1	-	2.26715	1.18088	4.83246e-281	1.70662e-278	yes	up	4109.11	4167.91	4227.07	1967.27	1833.19	1900.6	4168.03	1900.35
WBGene00010967	nduo-5	-	2.10779	1.07573	8.14509e-194	1.40137e-191	yes	up	967.59	992.41	1001.97	509.05	464.77	479.14	987.323	484.32
WBGene00010982	flp-32	FMRF-Like Peptide [Source:NCBI gene;Acc:187533]	2.7529	1.46095	5.21999e-180	8.08295e-178	yes	up	614.73	665.69	652.41	248.92	255.05	232.89	644.277	245.62
WBGene00011014	hpo-30	Uncharacterized protein [Source:NCBI gene;Acc:187592]	2.15219	1.10581	5.61728e-05	0.000208935	yes	up	2.35	2.59	3.53	1.51	1.56	1	2.82333	1.35667
WBGene00011018	R05A10.1	Uncharacterized protein [Source:NCBI gene;Acc:178372]	2.39219	1.25833	1.49504e-77	7.26934e-76	yes	up	42.28	41.06	40.75	19.29	17.2	17.14	41.3633	17.8767
WBGene00011044	R05H10.3	Uncharacterized protein [Source:NCBI gene;Acc:175148]	0.488611	-1.03324	4.63157e-30	7.44082e-29	yes	down	4.86	4.89	4.42	9.56	9.24	10.58	4.72333	9.79333
WBGene00011070	msrp-7	MS Related Protein [Source:NCBI gene;Acc:187643]	0.492412	-1.02206	3.48296e-28	5.29546e-27	yes	down	33.73	40.76	32.03	77.69	75.5	71.5	35.5067	74.8967
WBGene00011112	R07E5.4	Uncharacterized protein [Source:NCBI gene;Acc:175568]	2.47834	1.30937	5.20352e-24	6.71885e-23	yes	up	15.75	14.18	13.72	6.86	5.52	5.85	14.55	6.07667
WBGene00011130	zip-6	BZIP domain-containing protein [Source:NCBI gene;Acc:187691]	4.16707	2.05903	0.0156845	0.0374976	yes	up	0.42	0.34	0.37	0.1	0.11	0.05	0.376667	0.0866667
WBGene00011137	R08A2.7	Uncharacterized protein [Source:NCBI gene;Acc:3565485]	2.19757	1.13591	1.84148e-10	1.18167e-09	yes	up	14.02	16.95	18.67	5.96	7.88	9.82	16.5467	7.88667
WBGene00011157	chil-15	Glyco_18 domain-containing protein [Source:NCBI gene;Acc:187731]	13.3133	3.7348	4.47441e-30	7.19408e-29	yes	up	3.19	3.24	3.09	0.26	0.14	0.35	3.17333	0.25
WBGene00011158	chil-16	Glyco_18 domain-containing protein [Source:NCBI gene;Acc:187732]	3.40715	1.76856	5.23395e-19	5.48461e-18	yes	up	1.18	1	1.31	0.59	0.52	0.57	1.16333	0.56
WBGene00011159	chil-17	Glyco_18 domain-containing protein [Source:NCBI gene;Acc:187733]	6.5735	2.71666	1.61683e-16	1.51946e-15	yes	up	2.05	2.35	1.84	0.25	0.45	0.29	2.08	0.33
WBGene00011228	R11.3	Uncharacterized protein [Source:NCBI gene;Acc:187791]	2.71166	1.43918	4.62494e-05	0.000174084	yes	up	0.82	0.95	0.9	0.29	0.34	0.4	0.89	0.343333
WBGene00011245	R11D1.4	Uncharacterized protein [Source:NCBI gene;Acc:187805]	10.5979	3.40571	3.5094e-72	1.52251e-70	yes	up	21.21	21.57	23.78	2.2	2.29	2.03	22.1867	2.17333
WBGene00011257	npax-3	Paired domain-containing protein [Source:NCBI gene;Acc:187848]	7.92456	2.98633	5.89776e-07	2.78494e-06	yes	up	0.85	1.18	1.31	0.11	0.12	0.21	1.11333	0.146667
WBGene00011260	cnnm-5	Metal transporter cnnm-5 [Source:NCBI gene;Acc:187872]	0.403917	-1.30787	0.00872737	0.0222918	yes	down	0.14	0.06	0.16	0.24	0.25	0.44	0.12	0.31
WBGene00011325	T01C3.11	Uncharacterized protein [Source:NCBI gene;Acc:3565980]	2.2429	1.16537	9.3822e-10	5.69897e-09	yes	up	24.86	24.9	23.77	12.52	11.92	10.36	24.51	11.6
WBGene00011354	lgc-13	Neur_chan_LBD domain-containing protein [Source:NCBI gene;Acc:187971]	2.67155	1.41768	9.98305e-05	0.000359304	yes	up	1.01	1.12	0.91	0.42	0.29	0.48	1.01333	0.396667
WBGene00011365	T02C1.1	putative RING finger protein T02C1.1 [Source:NCBI gene;Acc:176305]	3.0551	1.61122	9.79864e-10	5.94474e-09	yes	up	5.58	6.34	5.19	1.7	2.22	1.89	5.70333	1.93667
WBGene00011369		-	3.4003	1.76566	3.32838e-06	1.44304e-05	yes	up	1.83	1.74	1.37	0.34	0.45	0.74	1.64667	0.51
WBGene00011381	npr-25	G_PROTEIN_RECEP_F1_2 domain-containing protein [Source:NCBI gene;Acc:179570]	2.05998	1.04263	1.27713e-11	8.9608e-11	yes	up	5.72	5.1	4.91	2.64	2.71	2.53	5.24333	2.62667
WBGene00011400	T03F6.4	F-box domain-containing protein [Source:NCBI gene;Acc:188023]	2.02593	1.01858	2.46347e-14	2.04662e-13	yes	up	6.89	7.3	6.76	3.82	3.19	3.68	6.98333	3.56333
WBGene00011407	ppat-1	Amidophosphoribosyltransferase [Source:NCBI gene;Acc:175613]	3.68122	1.88018	2.39198e-28	3.65054e-27	yes	up	4.5	4.46	5.09	1.55	1.22	1.18	4.68333	1.31667
WBGene00011422	T04B2.3	Uncharacterized protein [Source:NCBI gene;Acc:177868]	2.27312	1.18468	5.83834e-10	3.60067e-09	yes	up	4.33	5.08	4.94	2.22	1.95	2.35	4.78333	2.17333
WBGene00011427	T04C12.1	Uncharacterized protein [Source:NCBI gene;Acc:179531]	3.03759	1.60293	4.08501e-37	8.03039e-36	yes	up	84.03	90.83	92.02	33.21	27.16	32.76	88.96	31.0433
WBGene00011465	T05B9.2	Apple domain-containing protein [Source:NCBI gene;Acc:188109]	3.00008	1.585	1.72888e-05	6.89291e-05	yes	up	1.81	1.66	1.41	0.54	0.82	0.44	1.62667	0.6
WBGene00011468	T05C12.4	Uncharacterized protein [Source:NCBI gene;Acc:188122]	2.28978	1.19521	0.00695612	0.0181617	yes	up	0.42	0.39	0.36	0.17	0.21	0.14	0.39	0.173333
WBGene00011473	T05C12.11	Uncharacterized protein [Source:NCBI gene;Acc:3565117]	2.52307	1.33518	1.70879e-17	1.67959e-16	yes	up	7.89	6.89	7.84	3.03	3.12	2.92	7.54	3.02333
WBGene00011485	srbc-14	Serpentine Receptor, class BC (class B-like) [Source:NCBI gene;Acc:188135]	37.3468	5.22291	0.000530816	0.00170365	yes	up	0.45	0.11	0.22	0	0	0	0.26	0
WBGene00011486	T05E12.3	BTB domain-containing protein [Source:NCBI gene;Acc:180135]	0.220007	-2.18438	6.63942e-264	2.15567e-261	yes	down	22.88	20.04	19.24	97.69	96.16	97.92	20.72	97.2567
WBGene00011501	rmd-1	Regulator of microtubule dynamics protein 1 [Source:NCBI gene;Acc:176379]	0.476048	-1.07082	1.29334e-127	1.18881e-125	yes	down	91.61	83.57	85.31	190.7	189.66	185.98	86.83	188.78
WBGene00011508	T05H10.3	Uncharacterized protein [Source:NCBI gene;Acc:174292]	3.05139	1.60947	1.65178e-225	3.82188e-223	yes	up	225.54	231.93	235.54	81.54	75.92	78.52	231.003	78.66
WBGene00011512	T05H10.8	Uncharacterized protein [Source:NCBI gene;Acc:188154]	2.0564	1.04012	3.61981e-08	1.91805e-07	yes	up	3.12	2.78	3.3	1.55	1.49	1.59	3.06667	1.54333
WBGene00011521	T06C12.14	Uncharacterized protein [Source:NCBI gene;Acc:188173]	0.29623	-1.75521	0.011264	0.0279517	yes	down	0.24	0.15	0.06	0.44	0.53	0.56	0.15	0.51
WBGene00011539	fbxa-135	F-box domain-containing protein [Source:NCBI gene;Acc:188184]	2.77418	1.47206	0.0091685	0.0233033	yes	up	0.38	0.22	0.24	0.12	0.08	0.11	0.28	0.103333
WBGene00011548	T06G6.6	Uncharacterized protein [Source:NCBI gene;Acc:188198]	4.25101	2.08781	1.17879e-16	1.11771e-15	yes	up	6.37	4.73	5.93	1.42	0.94	1.71	5.67667	1.35667
WBGene00011575	madf-4	MADF domain-containing protein [Source:NCBI gene;Acc:179386]	2.07224	1.05119	1.41299e-06	6.4134e-06	yes	up	4.03	2.68	3.46	2.07	1.39	1.49	3.39	1.65
WBGene00011582	ntr-1	G_PROTEIN_RECEP_F1_2 domain-containing protein; Nematocin receptor 1 [Source:NCBI gene;Acc:188227]	4.34016	2.11775	7.57209e-26	1.05778e-24	yes	up	2.29	2.87	2.48	0.6	0.84	0.54	2.54667	0.66
WBGene00011595	T07G12.4	Uncharacterized protein [Source:NCBI gene;Acc:188243]	7.18307	2.8446	2.62945e-05	0.000102302	yes	up	0.27	0.42	0.46	0.05	0.03	0.08	0.383333	0.0533333
WBGene00011616	T08D10.3	Uncharacterized protein [Source:NCBI gene;Acc:188286]	2.09315	1.06568	0.0136619	0.0331381	yes	up	1.3	1.2	1.78	0.44	0.8	0.89	1.42667	0.71
WBGene00011640	T09A5.14	Uncharacterized protein [Source:NCBI gene;Acc:3565478]	3.0288	1.59875	1.18287e-05	4.82396e-05	yes	up	4.68	6.27	4.08	1.87	1.95	1.33	5.01	1.71667
WBGene00011656	oac-45	Acyl_transf_3 domain-containing protein [Source:NCBI gene;Acc:188335]	0.0716404	-3.80308	0.0182266	0.0427923	yes	down	0.01	0	0	0.13	0.04	0.03	0.00333333	0.0666667
WBGene00011665	T09F5.1	Hexosyltransferase [Source:NCBI gene;Acc:188341]	3.33627	1.73824	1.60944e-05	6.45251e-05	yes	up	1.23	1.05	1.45	0.41	0.21	0.54	1.24333	0.386667
WBGene00011668	clec-47	C-type lectin domain-containing protein [Source:NCBI gene;Acc:180025]	0.336644	-1.5707	2.21374e-86	1.21094e-84	yes	down	37.9	34.79	35.06	112.06	115.71	105.69	35.9167	111.153
WBGene00011676	cyp-13A2	Putative cytochrome P450 CYP13A2 [Source:NCBI gene;Acc:188360]	5.10669	2.35239	1.08906e-63	4.02251e-62	yes	up	4.91	5.15	4.73	1.02	0.91	1	4.93	0.976667
WBGene00011682	snt-7	C2 domain-containing protein [Source:NCBI gene;Acc:181615]	2.07865	1.05565	9.95789e-12	7.03589e-11	yes	up	5.16	4.73	4.28	2.23	2.4	2.4	4.72333	2.34333
WBGene00011684	T10B10.8	Uncharacterized protein [Source:NCBI gene;Acc:188365]	2.02586	1.01854	3.24417e-10	2.03951e-09	yes	up	4.3	3.93	4.71	2.17	2.09	2.36	4.31333	2.20667
WBGene00011699	cyp-34A2	CYtochrome P450 family [Source:NCBI gene;Acc:188400]	4.24163	2.08462	1.60961e-196	2.86738e-194	yes	up	35.63	37.55	38.13	9.02	8.32	9.82	37.1033	9.05333
WBGene00011709	T11F9.1	G_PROTEIN_RECEP_F1_2 domain-containing protein [Source:NCBI gene;Acc:188419]	2.26932	1.18226	3.45695e-06	1.49653e-05	yes	up	1.33	1.39	1.31	0.69	0.54	0.59	1.34333	0.606667
WBGene00011724	scl-18	SCP domain-containing protein [Source:NCBI gene;Acc:188436]	2.13511	1.09431	0.000511397	0.00164605	yes	up	3.76	1.76	2.85	1.24	1.29	1.53	2.79	1.35333
WBGene00011744	T13F2.4	Uncharacterized protein [Source:NCBI gene;Acc:188476]	0.200728	-2.31668	0.0011126	0.00338626	yes	down	0.1	0	0.3	0.55	0.49	1.14	0.133333	0.726667
WBGene00011745	sre-4	Serpentine Receptor, class E (epsilon) [Source:NCBI gene;Acc:188477]	2.0142	1.01021	0.000475873	0.00154122	yes	up	1.32	1.38	1.49	0.7	0.67	0.78	1.39667	0.716667
WBGene00011753	T13F3.6	DUF19 domain-containing protein [Source:NCBI gene;Acc:180092]	2.3844	1.25363	1.66992e-06	7.49508e-06	yes	up	7.47	6.5	6.56	2.34	3.39	3.19	6.84333	2.97333
WBGene00011794	nep-21	Neprilysin-21 [Source:NCBI gene;Acc:179925]	2.22322	1.15265	4.83799e-28	7.31147e-27	yes	up	3.83	4.16	4.09	2	2.32	2.16	4.02667	2.16
WBGene00011804	T16G12.3	Uncharacterized protein [Source:NCBI gene;Acc:176417]	0.396047	-1.33626	3.42068e-27	5.00787e-26	yes	down	2.63	2.34	2.54	7.75	6.07	6.08	2.50333	6.63333
WBGene00011816	srt-55	Serpentine receptor class T-55 [Source:NCBI gene;Acc:188561]	18.298	4.19362	0.0157185	0.0375519	yes	up	0.11	0.12	0.07	0	0	0	0.1	0
WBGene00011847	chil-26	Glyco_18 domain-containing protein [Source:NCBI gene;Acc:188615]	0.0559038	-4.16091	0.0211853	0.0488779	yes	down	0	0	0	0.1	0.07	0.14	0	0.103333
WBGene00011852	clec-26	C-type LECtin [Source:NCBI gene;Acc:188626]	0.468962	-1.09246	4.25992e-05	0.000160856	yes	down	0.73	0.85	0.94	1.82	1.99	1.72	0.84	1.84333
WBGene00011873	T20G5.12	DB domain-containing protein [Source:NCBI gene;Acc:188662]	11.6967	3.54803	1.15468e-14	9.79092e-14	yes	up	3.32	3.27	3.1	0.15	0.21	0.5	3.23	0.286667
WBGene00011874	T20G5.13	DB domain-containing protein [Source:NCBI gene;Acc:260150]	18.4887	4.20857	8.88846e-07	4.11889e-06	yes	up	1.2	1.15	1.34	0.15	0.05	0	1.23	0.0666667
WBGene00011879	pho-7	intestinal acid PHOsphatase [Source:NCBI gene;Acc:188683]	2.88882	1.53048	4.62055e-10	2.86896e-09	yes	up	2.82	3.81	2.63	1.26	0.69	1.37	3.08667	1.10667
WBGene00011880	T21B6.3	Apple domain-containing protein [Source:NCBI gene;Acc:181284]	0.452506	-1.14399	1.23401e-62	4.46776e-61	yes	down	5.88	5.79	5.34	13.08	12.25	13.69	5.67	13.0067
WBGene00011891	del-6	DErin Like [Source:NCBI gene;Acc:179474]	2.0014	1.00101	2.74336e-120	2.33012e-118	yes	up	60.9	60.32	57.4	31.22	29.42	31.17	59.54	30.6033
WBGene00011902	T21E8.4	Uncharacterized protein [Source:NCBI gene;Acc:188698]	4.59105	2.19883	0.00764508	0.0197885	yes	up	0.44	1.18	0.55	0.3	0.06	0.13	0.723333	0.163333
WBGene00011903	T21E8.5	Uncharacterized protein [Source:NCBI gene;Acc:188699]	4.07993	2.02854	0.000538811	0.00172686	yes	up	1.68	1.38	1.42	0.52	0.31	0.32	1.49333	0.383333
WBGene00011910	alg-3	Argonaute (plant)-Like [Source:NCBI gene;Acc:178106]	0.469899	-1.08958	3.46846e-18	3.51916e-17	yes	down	1.42	1.32	1.33	3.23	2.57	3.11	1.35667	2.97
WBGene00011931	srsx-19	G_PROTEIN_RECEP_F1_2 domain-containing protein [Source:NCBI gene;Acc:188760]	2.28265	1.19071	0.00100716	0.0030915	yes	up	0.68	1.01	0.98	0.29	0.3	0.41	0.89	0.333333
WBGene00011952	T23F6.5	Uncharacterized protein [Source:NCBI gene;Acc:188811]	3.71678	1.89405	2.52e-09	1.48631e-08	yes	up	1.07	1.04	0.97	0.41	0.19	0.25	1.02667	0.283333
WBGene00011958	T23G4.2	Lon proteolytic domain-containing protein [Source:NCBI gene;Acc:188813]	2.73722	1.45271	0.00458014	0.012419	yes	up	0.77	0.57	0.55	0.39	0.21	0.22	0.63	0.273333
WBGene00011984	T24C2.5	Uncharacterized protein [Source:NCBI gene;Acc:188842]	2.24501	1.16672	2.09059e-22	2.53363e-21	yes	up	18.09	19.31	18.82	8.63	8.76	8.03	18.74	8.47333
WBGene00011999	T24F1.7	Uncharacterized protein [Source:NCBI gene;Acc:3565098]	2.55127	1.35122	5.76979e-09	3.27994e-08	yes	up	24.26	23.54	28.18	9.54	12.05	10.15	25.3267	10.58
WBGene00012054	srsx-38	G_PROTEIN_RECEP_F1_2 domain-containing protein [Source:NCBI gene;Acc:188940]	32.4224	5.01892	0.00106734	0.00325983	yes	up	0.31	0.11	0.25	0	0	0	0.223333	0
WBGene00012062	T26G10.5	Uncharacterized protein [Source:NCBI gene;Acc:188945]	3.18722	1.6723	8.60127e-45	2.09617e-43	yes	up	94.77	119.56	106.11	38.44	31.33	36.48	106.813	35.4167
WBGene00012091	pals-29	Protein containing ALS2cr12 (ALS2CR12) signature [Source:NCBI gene;Acc:189000]	5.33199	2.41467	1.81812e-08	9.91301e-08	yes	up	0.84	1.37	1.04	0.29	0.14	0.2	1.08333	0.21
WBGene00012104	sygl-1	Uncharacterized protein [Source:NCBI gene;Acc:173116]	0.400539	-1.31998	8.42194e-88	4.67035e-86	yes	down	27.01	26.81	28.11	74.49	64.39	73.41	27.31	70.7633
WBGene00012147		-	82.8919	6.37316	0	0	yes	up	74.78	77.85	82	1.17	0.9	0.84	78.21	0.97
WBGene00012168	W01A8.6	Peptidase_M14 domain-containing protein [Source:NCBI gene;Acc:189076]	2.30038	1.20187	4.79937e-09	2.75796e-08	yes	up	4.4	3.18	4.22	1.67	1.35	2.3	3.93333	1.77333
WBGene00012174	W01B6.8	Uncharacterized protein [Source:NCBI gene;Acc:189084]	32.7548	5.03364	4.53217e-56	1.41665e-54	yes	up	35.42	42.9	38.85	1.55	1.57	0.92	39.0567	1.34667
WBGene00012176	W01C9.2	Uncharacterized protein [Source:NCBI gene;Acc:189089]	23.1146	4.53073	4.73005e-14	3.85802e-13	yes	up	3	2.7	3.07	0.19	0.16	0.02	2.92333	0.123333
WBGene00012178	glb-27	GLoBin related [Source:NCBI gene;Acc:189091]	2.17748	1.12266	4.09834e-09	2.36321e-08	yes	up	6.42	5.42	5.2	2.95	3.08	1.79	5.68	2.60667
WBGene00012198	W02B8.2	Uncharacterized protein [Source:NCBI gene;Acc:175043]	0.496462	-1.01025	1.48734e-11	1.03779e-10	yes	down	0.86	0.75	1.04	1.99	1.65	1.92	0.883333	1.85333
WBGene00012199	mltn-3	MLt-TeN (mlt-10) related [Source:NCBI gene;Acc:189108]	0.251577	-1.99093	0.00571197	0.0151851	yes	down	0	0.09	0.05	0.19	0.19	0.19	0.0466667	0.19
WBGene00012211	ssp-37	MSP domain-containing protein [Source:NCBI gene;Acc:173127]	0.323259	-1.62924	1.54338e-26	2.21283e-25	yes	down	13.06	10.19	10.76	35.23	37.94	36.98	11.3367	36.7167
WBGene00012212	W02D9.6	Uncharacterized protein [Source:NCBI gene;Acc:189121]	0.403145	-1.31063	1.25281e-39	2.64627e-38	yes	down	207.54	192.68	214.26	581.7	619.38	557.42	204.827	586.167
WBGene00012242	srt-39	Serpentine Receptor, class T [Source:NCBI gene;Acc:189186]	6.2452	2.64275	7.02582e-13	5.33496e-12	yes	up	2.13	2.38	2.61	0.32	0.42	0.49	2.37333	0.41
WBGene00012276	his-74	Histone H3.3-like type 2 [Source:NCBI gene;Acc:179734]	0.462556	-1.1123	8.24563e-77	3.93328e-75	yes	down	63.22	57.9	58.23	135.95	132.33	135.13	59.7833	134.47
WBGene00012279	W05B10.4	Uncharacterized protein [Source:NCBI gene;Acc:179736]	2.40297	1.26482	5.60766e-21	6.37393e-20	yes	up	12.97	12.25	14.16	5.24	5.49	6.06	13.1267	5.59667
WBGene00012282	W05E10.5	Uncharacterized protein [Source:NCBI gene;Acc:3565965]	2.32209	1.21542	1.07073e-24	1.42082e-23	yes	up	18.83	18.73	19.79	8.1	7.2	7.53	19.1167	7.61
WBGene00012290		-	2.87389	1.523	0.00175206	0.00514725	yes	up	2.21	3.55	2.04	1.12	0.63	1.16	2.6	0.97
WBGene00012311	W06G6.9	Uncharacterized protein [Source:NCBI gene;Acc:189259]	8.22194	3.03948	2.54495e-67	1.01245e-65	yes	up	10.12	13.03	9.73	1.74	0.69	1.17	10.96	1.2
WBGene00012312	W06G6.10	Uncharacterized protein [Source:NCBI gene;Acc:189260]	4.22062	2.07745	2.31458e-07	1.13364e-06	yes	up	9.1	10.78	5.8	1.67	2.49	2.19	8.56	2.11667
WBGene00012317	ztf-6	Zinc finger putative Transcription Factor family [Source:NCBI gene;Acc:173014]	0.428094	-1.224	1.04854e-58	3.47155e-57	yes	down	6.58	6.78	7.17	16.13	16.29	17.15	6.84333	16.5233
WBGene00012322	W07A12.4	BTB domain-containing protein [Source:NCBI gene;Acc:174454]	2.02468	1.01769	2.46527e-13	1.92349e-12	yes	up	4.83	4.93	4.92	2.75	2.56	2.58	4.89333	2.63
WBGene00012323	oac-54	Acyl_transf_3 domain-containing protein [Source:NCBI gene;Acc:189275]	0.340928	-1.55246	0.000479006	0.00154972	yes	down	0.18	0.15	0.25	0.55	0.64	0.57	0.193333	0.586667
WBGene00012346	W08G11.1	Uncharacterized protein [Source:NCBI gene;Acc:180099]	0.483833	-1.04742	0.00501886	0.0134832	yes	down	0.77	0.37	0.4	1.25	1.22	0.79	0.513333	1.08667
WBGene00012351	W09C5.1	Ribosome biosis [Source:NCBI gene;Acc:173232]	2.13626	1.09509	4.1099e-188	6.72621e-186	yes	up	339.21	349.28	338.63	169.25	161.05	167.51	342.373	165.937
WBGene00012359	W09D10.1	Arf-GAP domain-containing protein [Source:NCBI gene;Acc:176499]	0.41805	-1.25825	4.34716e-110	3.22909e-108	yes	down	13.74	12.31	12.59	27.12	26.08	26.83	12.88	26.6767
WBGene00012398	Y6E2A.4	Uncharacterized protein [Source:NCBI gene;Acc:189374]	3.33232	1.73653	1.34478e-53	3.99268e-52	yes	up	12.06	10.63	12.51	3.59	4.14	3.16	11.7333	3.63
WBGene00012405	ztf-25	Zinc finger putative Transcription Factor family [Source:NCBI gene;Acc:180158]	0.430101	-1.21725	8.72341e-14	6.99889e-13	yes	down	2.95	3.1	2.58	7.63	6.2	6.9	2.87667	6.91
WBGene00012408	Y7A5A.2	Uncharacterized protein [Source:NCBI gene;Acc:189381]	2.08894	1.06277	5.84616e-06	2.4713e-05	yes	up	8.88	8.35	8.54	3.13	5.01	4.71	8.59	4.28333
WBGene00012428	Y11D7A.3	Uncharacterized protein [Source:NCBI gene;Acc:177745]	2.61404	1.38628	1.69548e-24	2.23656e-23	yes	up	5.75	6.15	6.55	2.52	2.36	2.49	6.15	2.45667
WBGene00012439	Y12A6A.1	Uncharacterized protein [Source:NCBI gene;Acc:181482]	2.91152	1.54177	2.57668e-28	3.92646e-27	yes	up	12.77	12.05	13.52	4.42	4.29	4.95	12.78	4.55333
WBGene00012448	cyp-33D3	CYtochrome P450 family [Source:NCBI gene;Acc:189444]	6.73729	2.75217	3.60611e-14	2.97017e-13	yes	up	1.5	1.17	1.66	0.11	0.25	0.31	1.44333	0.223333
WBGene00012452	Y17D7B.4	Uncharacterized protein [Source:NCBI gene;Acc:189448]	2.2564	1.17402	5.11905e-44	1.21948e-42	yes	up	56.76	54.33	54.2	26.21	26.61	23.54	55.0967	25.4533
WBGene00012470		-	0.408149	-1.29283	0.0198836	0.0462137	yes	down	0.1	0.08	0.1	0.21	0.24	0.24	0.0933333	0.23
WBGene00012515	Y26G10.1	Uncharacterized protein [Source:NCBI gene;Acc:189553]	13.875	3.79442	0.017633	0.0415732	yes	up	0.23	0.22	0.03	0	0	0.03	0.16	0.01
WBGene00012521	Y32B12B.1	Uncharacterized protein [Source:NCBI gene;Acc:189566]	6.18777	2.62942	1.48953e-36	2.86931e-35	yes	up	14.33	14.28	15.19	2.22	2.47	2.75	14.6	2.48
WBGene00012535	Y37A1A.2	Uncharacterized protein [Source:NCBI gene;Acc:178355]	2.05278	1.03758	1.25031e-19	1.34736e-18	yes	up	7.92	8.56	7.54	4.15	3.7	4.1	8.00667	3.98333
WBGene00012542	irld-56	Insulin/EGF-Receptor L Domain protein [Source:NCBI gene;Acc:189603]	24.631	4.6224	0.00478597	0.0129162	yes	up	0.04	0.1	0.13	0	0	0	0.09	0
WBGene00012545	Y37D8A.3	Uncharacterized protein [Source:NCBI gene;Acc:189612]	3.99183	1.99705	3.04264e-33	5.3492e-32	yes	up	8.99	9.79	8.4	1.83	2.56	2.65	9.06	2.34667
WBGene00012557	Y37D8A.19	Uncharacterized protein [Source:NCBI gene;Acc:176711]	0.45312	-1.14203	1.13058e-105	7.92983e-104	yes	down	557.76	523.16	513.09	1210.01	1315.88	1199.93	531.337	1241.94
WBGene00012573		-	2.14312	1.09971	2.61207e-09	1.53971e-08	yes	up	1.97	2.35	2.73	1.11	0.97	1.34	2.35	1.14
WBGene00012585	lips-15	LIPaSe related [Source:NCBI gene;Acc:174895]	2.32656	1.2182	1.30728e-91	7.69463e-90	yes	up	25.34	26.14	27.1	12.07	11.92	10.86	26.1933	11.6167
WBGene00012594	nspe-5	Nematode Specific Peptide family, group E [Source:NCBI gene;Acc:189662]	2.26699	1.18078	0.010645	0.0266058	yes	up	2.83	2.9	2.64	1.36	1.65	0.84	2.79	1.28333
WBGene00012608	hphd-1	Hydroxyacid-oxoacid transhydrogenase, mitochondrial [Source:NCBI gene;Acc:174942]	0.428772	-1.22172	3.01958e-175	4.34173e-173	yes	down	32.51	31.18	31.67	78.34	72.85	76.05	31.7867	75.7467
WBGene00012615	dct-16	DAF-16/FOXO Controlled, germline Tumor affecting [Source:NCBI gene;Acc:180345]	2.83054	1.50108	1.33097e-128	1.24616e-126	yes	up	579.19	491.84	553.68	204.8	209.18	224.9	541.57	212.96
WBGene00012648	Y39A1A.9	Uncharacterized protein [Source:NCBI gene;Acc:176484]	2.02551	1.01828	1.47346e-14	1.24156e-13	yes	up	4.28	4.45	4.38	2.32	1.99	2.38	4.37	2.23
WBGene00012664	Y39B6A.1	Uncharacterized protein [Source:NCBI gene;Acc:180264]	0.203804	-2.29475	8.74203e-132	8.54258e-130	yes	down	2.21	2.19	2.09	11.08	10.78	10.98	2.16333	10.9467
WBGene00012668	Y39B6A.5	Uncharacterized protein [Source:NCBI gene;Acc:180260]	2.33768	1.22508	5.39217e-76	2.54202e-74	yes	up	208.25	218.4	214.44	94.05	102.54	90.21	213.697	95.6
WBGene00012670	cpg-23	Chondroitin ProteoGlycan [Source:NCBI gene;Acc:180259]	0.410107	-1.28593	0.000548322	0.00175508	yes	down	0.47	0.29	0.41	0.57	1.17	1.21	0.39	0.983333
WBGene00012684	Y39B6A.25	Tudor domain-containing protein [Source:NCBI gene;Acc:180249]	0.473537	-1.07845	2.65257e-05	0.000103141	yes	down	0.63	0.61	0.61	1.27	1.12	1.65	0.616667	1.34667
WBGene00012686	Y39B6A.27	Uncharacterized protein [Source:NCBI gene;Acc:260227]	0.347028	-1.52687	9.25347e-14	7.41235e-13	yes	down	0.95	0.97	1.2	3.24	2.83	3.31	1.04	3.12667
WBGene00012700	Y39B6A.42	Uncharacterized protein [Source:NCBI gene;Acc:180239]	0.43649	-1.19598	6.05361e-63	2.20759e-61	yes	down	48.73	42.56	43.34	110.21	105.99	105	44.8767	107.067
WBGene00012708	sre-19	Serpentine Receptor, class E (epsilon) [Source:NCBI gene;Acc:189748]	2.12063	1.0845	0.0193773	0.0451987	yes	up	0.61	0.72	1.05	0.5	0.29	0.38	0.793333	0.39
WBGene00012742	Y40H7A.2	Methyltranfer_dom domain-containing protein; Methyltransf_21 domain-containing protein [Source:NCBI gene;Acc:189801]	3.71922	1.895	0.0205583	0.0475677	yes	up	0.91	1.07	0.64	0.22	0	0.36	0.873333	0.193333
WBGene00012754	Y41C4A.7	Uncharacterized protein [Source:NCBI gene;Acc:176600]	0.39379	-1.3445	0.00903981	0.0230081	yes	down	0.49	0.36	0.24	1.39	0.72	0.75	0.363333	0.953333
WBGene00012772	srt-49	Serpentine Receptor, class T [Source:NCBI gene;Acc:189834]	6.95651	2.79836	7.5971e-05	0.000278408	yes	up	0.89	1.49	0.87	0.06	0.09	0.22	1.08333	0.123333
WBGene00012810	nceh-1	Neutral Cholesterol Ester Hydrolase homolog [Source:NCBI gene;Acc:189866]	3.81031	1.92991	2.22044e-60	7.58871e-59	yes	up	11.82	12.1	12.32	2.99	3.2	4.26	12.08	3.48333
WBGene00012816	scl-21	SCP domain-containing protein [Source:NCBI gene;Acc:189870]	22.4187	4.48663	3.01732e-33	5.31078e-32	yes	up	10.88	10.52	11.07	0.73	0.53	0.23	10.8233	0.496667
WBGene00012819	Y43F8B.9	Uncharacterized protein [Source:NCBI gene;Acc:180276]	0.422496	-1.24299	2.15237e-16	2.01055e-15	yes	down	6.75	6.71	5.79	16.26	15.91	15.52	6.41667	15.8967
WBGene00012822	Y43F8B.12	Uncharacterized protein [Source:NCBI gene;Acc:189875]	3.52822	1.81894	1.37592e-06	6.25222e-06	yes	up	1.43	1.7	1.81	0.36	0.42	0.75	1.64667	0.51
WBGene00012823	Y43F8B.13	Uncharacterized protein [Source:NCBI gene;Acc:180275]	2.31847	1.21317	0.00089992	0.00278356	yes	up	2.01	1.94	1.56	0.82	0.94	0.69	1.83667	0.816667
WBGene00012824	Y43F8B.14	SNF2_N domain-containing protein [Source:NCBI gene;Acc:189876]	2.54136	1.3456	2.37937e-07	1.16367e-06	yes	up	1.53	1.41	1.33	0.64	0.29	0.9	1.42333	0.61
WBGene00012831	Y43F8C.9	Uncharacterized protein [Source:NCBI gene;Acc:180288]	0.491375	-1.0251	0.000104469	0.000375092	yes	down	11.26	7.51	5.32	15.52	17.19	18.96	8.03	17.2233
WBGene00012833	Y43F8C.11	Uncharacterized protein [Source:NCBI gene;Acc:189879]	0.498876	-1.00325	4.52933e-07	2.16055e-06	yes	down	27.07	17.09	21.82	51.39	50.67	41.23	21.9933	47.7633
WBGene00012866	afmd-2	Abhydrolase_3 domain-containing protein [Source:NCBI gene;Acc:189911]	2.26747	1.18108	7.24381e-17	6.95033e-16	yes	up	13.26	20.79	20.76	7.09	5.19	6.1	18.27	6.12667
WBGene00012910	Y46G5A.20	Uncharacterized protein [Source:NCBI gene;Acc:174915]	2.57937	1.36702	9.29797e-12	6.58348e-11	yes	up	12.51	10.49	12.24	4.58	5.16	4.46	11.7467	4.73333
WBGene00012917	Y46G5A.29	Uncharacterized protein [Source:NCBI gene;Acc:174922]	5.03462	2.33188	6.1501e-08	3.1842e-07	yes	up	0.42	0.65	0.53	0.18	0.05	0.11	0.533333	0.113333
WBGene00012921	Y46G5A.36	Uncharacterized protein [Source:NCBI gene;Acc:13187570]	2.83879	1.50528	0.00156321	0.0046378	yes	up	5.05	4.9	6.89	1.96	2.74	1.59	5.61333	2.09667
WBGene00012925	wht-8	ABC transporter domain-containing protein [Source:NCBI gene;Acc:189976]	0.488421	-1.0338	0.000826466	0.00257415	yes	down	0.34	0.54	0.33	0.78	0.87	0.92	0.403333	0.856667
WBGene00012940	Y47D3B.3	Uncharacterized protein [Source:NCBI gene;Acc:189979]	2.00547	1.00394	1.01666e-05	4.17149e-05	yes	up	2.58	2.47	2.21	1.36	1.17	1.2	2.42	1.24333
WBGene00012942	Y47D3B.6	EB domain-containing protein [Source:NCBI gene;Acc:176573]	0.45051	-1.15037	3.10495e-23	3.88698e-22	yes	down	5.89	5.75	5.91	13.33	12.13	14.92	5.85	13.46
WBGene00012961	Y47H10A.5	Decapping nuclease [Source:NCBI gene;Acc:173091]	0.34532	-1.534	1.45268e-35	2.73294e-34	yes	down	3.43	3.03	2.87	9.88	8.54	9.47	3.11	9.29667
WBGene00012965	fipr-17	FIP (Fungus-Induced Protein) Related [Source:NCBI gene;Acc:176530]	3.28413	1.71551	0.000127823	0.000453008	yes	up	733.55	832.45	591.91	0	0	0	719.303	0
WBGene00013008	clec-146	C-type lectin domain-containing protein [Source:NCBI gene;Acc:175004]	2.06769	1.04802	2.47571e-59	8.31986e-58	yes	up	98.73	106.27	102.08	51.56	49.53	48.31	102.36	49.8
WBGene00013050	lipl-8	Lipase [Source:NCBI gene;Acc:190108]	77.5529	6.27711	2.30874e-06	1.01963e-05	yes	up	0.44	0.36	0.33	0	0	0	0.376667	0
WBGene00013060	Y51A2A.4	Uncharacterized protein [Source:NCBI gene;Acc:190120]	5.17891	2.37265	4.81377e-23	5.98525e-22	yes	up	30.75	35.26	100.73	7.24	5.46	42.12	55.58	18.2733
WBGene00013063	clec-249	C-type LECtin [Source:NCBI gene;Acc:190123]	5.27626	2.39952	5.69084e-44	1.34931e-42	yes	up	69.8	80.39	83.95	15.36	19.1	12.77	78.0467	15.7433
WBGene00013064	clec-248	C-type LECtin [Source:NCBI gene;Acc:3565245]	5.27626	2.39952	5.69084e-44	1.34931e-42	yes	up	69.8	80.39	83.95	15.36	19.1	12.77	78.0467	15.7433
WBGene00013074	hmit-1.2	Proton myo-inositol cotransporter hmit-1.2 [Source:NCBI gene;Acc:180206]	2.20855	1.1431	2.88931e-12	2.11575e-11	yes	up	2.62	2.43	2.77	1.31	1.27	1.07	2.60667	1.21667
WBGene00013085	mpz-6	Multiple PDZ domain protein [Source:NCBI gene;Acc:174490]	0.486434	-1.03968	0.00163149	0.00482614	yes	down	0.92	0.79	0.61	1.35	1.78	1.75	0.773333	1.62667
WBGene00013090	Y51B9A.8	ShKT domain-containing protein [Source:NCBI gene;Acc:190141]	3.42457	1.77592	0.00423129	0.0115665	yes	up	2.2	1.71	1.62	0.71	0.85	0.11	1.84333	0.556667
WBGene00013091	Y51B9A.9	Protein kinase domain-containing protein [Source:NCBI gene;Acc:174489]	2.42639	1.27881	6.7467e-10	4.14437e-09	yes	up	3.08	3.41	4.04	1.43	1.68	1.39	3.51	1.5
WBGene00013109	Y51H4A.15	Pre-rRNA-processing [Source:NCBI gene;Acc:178464]	2.03106	1.02224	1.94587e-39	4.08877e-38	yes	up	54.48	52.33	52.5	28.15	24.66	28.66	53.1033	27.1567
WBGene00013120	fipr-28	FIP (Fungus-Induced Protein) Related [Source:NCBI gene;Acc:178462]	2.0589	1.04188	1.3893e-10	9.02152e-10	yes	up	83.82	50.71	53.14	24.87	41.52	34.74	62.5567	33.71
WBGene00013126	mltn-2	MLt-TeN (mlt-10) related [Source:NCBI gene;Acc:190183]	0.19668	-2.34608	0.0181667	0.042685	yes	down	0.02	0.03	0.03	0.08	0.16	0.17	0.0266667	0.136667
WBGene00013130	Y52B11B.1	Uncharacterized protein [Source:NCBI gene;Acc:173008]	4.75084	2.24818	2.32135e-05	9.09473e-05	yes	up	7.44	6.81	11.94	1.93	1.35	2.64	8.73	1.97333
WBGene00013146	Y53C12B.7	Uncharacterized protein [Source:NCBI gene;Acc:3565122]	0.474416	-1.07577	6.42661e-13	4.88918e-12	yes	down	12.23	14.2	9.93	26.82	29.05	24.35	12.12	26.74
WBGene00013171	Y53F4B.25	DB domain-containing protein [Source:NCBI gene;Acc:175163]	0.46738	-1.09733	0.000468108	0.00151837	yes	down	0.74	0.48	1.04	1.19	1.13	1.38	0.753333	1.23333
WBGene00013182	Y53H1B.4	Uncharacterized protein [Source:NCBI gene;Acc:190247]	0.198506	-2.33275	0.000686204	0.00215934	yes	down	0.2	0.48	0.1	0.93	0.84	1.55	0.26	1.10667
WBGene00013207	zipt-2.3	Zrt (ZRT), Irt-(IRT-) like Protein Transporter [Source:NCBI gene;Acc:190293]	3.67434	1.87749	5.03022e-07	2.39099e-06	yes	up	1.46	1.21	1.82	0.41	0.3	0.57	1.49667	0.426667
WBGene00013209	bub-3	Mitotic checkpoint protein bub-3 [Source:NCBI gene;Acc:175018]	0.484715	-1.04479	9.31172e-91	5.46487e-89	yes	down	32	32.18	30.17	69.87	64.32	67	31.45	67.0633
WBGene00013226	faah-5	Amidase domain-containing protein [Source:NCBI gene;Acc:190325]	4.93203	2.30218	2.53463e-06	1.11305e-05	yes	up	0.43	0.45	0.75	0.17	0.04	0.13	0.543333	0.113333
WBGene00013236	znf-593	Zinc finger [Source:NCBI gene;Acc:176624]	2.17393	1.1203	3.97e-172	5.54972e-170	yes	up	993.22	1034.93	1018.86	497.97	495.72	468.65	1015.67	487.447
WBGene00013280	Y57A10C.1	Uncharacterized protein [Source:NCBI gene;Acc:174880]	0.385467	-1.37532	0.00523284	0.014012	yes	down	0.62	0.45	0.17	1	0.95	1.35	0.413333	1.1
WBGene00013285	dct-12	DAF-16/FOXO Controlled, germline Tumor affecting [Source:NCBI gene;Acc:190351]	6.71296	2.74695	0.00293865	0.00827921	yes	up	0.23	0.24	0.43	0.08	0.03	0.03	0.3	0.0466667
WBGene00013300	lgc-7	Ligand-Gated ion Channel [Source:NCBI gene;Acc:190370]	0.370075	-1.43411	0.0161081	0.0383598	yes	down	0.19	0.05	0.19	0.46	0.33	0.43	0.143333	0.406667
WBGene00013318	Y57G11C.23	MFS domain-containing protein [Source:NCBI gene;Acc:190377]	0.480094	-1.05861	0.0206739	0.0478077	yes	down	0.18	0.26	0.19	0.35	0.41	0.58	0.21	0.446667
WBGene00013351	Y59A8B.19	Uncharacterized protein [Source:NCBI gene;Acc:180178]	4.18448	2.06505	0	0	yes	up	594.68	659.68	658.87	160.28	158.69	156.83	637.743	158.6
WBGene00013360	tmed-4	GOLD domain-containing protein [Source:NCBI gene;Acc:180307]	2.21754	1.14896	0.000251685	0.000852646	yes	up	14	20.87	16.05	7.38	10.3	6.06	16.9733	7.91333
WBGene00013419	Y65A5A.2	Uncharacterized protein [Source:NCBI gene;Acc:190478]	0.499061	-1.00271	1.38701e-53	4.11201e-52	yes	down	22.72	24.93	21.63	51.05	47.97	58.21	23.0933	52.41
WBGene00013450	oac-56	Acyl_transf_3 domain-containing protein [Source:NCBI gene;Acc:190505]	2.58548	1.37043	0.000231003	0.000787523	yes	up	0.61	0.56	0.55	0.28	0.18	0.23	0.573333	0.23
WBGene00013469	Y68A4A.10	Uncharacterized protein [Source:NCBI gene;Acc:190529]	19.4745	4.28351	0.0127335	0.0311491	yes	up	0.1	0.04	0.09	0	0	0	0.0766667	0
WBGene00013475	Y69E1A.3	Tyrosine-protein kinase [Source:NCBI gene;Acc:190549]	0.484648	-1.04499	0.0192927	0.0450385	yes	down	0.23	0.16	0.19	0.42	0.41	0.43	0.193333	0.42
WBGene00013486	egas-1	EGF plus ASC domain ion channel [Source:NCBI gene;Acc:180219]	0.457904	-1.12688	2.40251e-06	1.06012e-05	yes	down	0.49	0.38	0.43	1.21	0.92	0.81	0.433333	0.98
WBGene00013489	col-42	Col_cuticle_N domain-containing protein [Source:NCBI gene;Acc:180218]	0.430393	-1.21627	5.50124e-229	1.31833e-226	yes	down	181.74	185.57	179.35	443.07	439.69	428.15	182.22	436.97
WBGene00013496	Y70D2A.1	G_PROTEIN_RECEP_F1_2 domain-containing protein [Source:NCBI gene;Acc:190571]	2.96388	1.56749	1.91361e-14	1.60038e-13	yes	up	2.8	2.62	2.67	0.8	0.75	1.27	2.69667	0.94
WBGene00013505	Y71A12B.8	Uncharacterized protein [Source:NCBI gene;Acc:190578]	3.6673	1.87472	0.0159891	0.0381036	yes	up	0.29	0.41	0.32	0.23	0	0.06	0.34	0.0966667
WBGene00013520	best-21	Bestrophin homolog [Source:NCBI gene;Acc:190674]	4.87573	2.28562	1.41967e-66	5.55991e-65	yes	up	12.92	11.42	12.78	2.43	2.44	3.03	12.3733	2.63333
WBGene00013552	gmn-1	GeMiNin homolog [Source:NCBI gene;Acc:176651]	0.49458	-1.01572	9.40453e-63	3.41105e-61	yes	down	24.27	20.54	22.93	46.97	46.19	48.45	22.58	47.2033
WBGene00013570	Y75B12B.8	Uncharacterized protein [Source:NCBI gene;Acc:180030]	6.92179	2.79114	4.7022e-49	1.2504e-47	yes	up	20.27	16.67	17.77	1.8	3.12	3.23	18.2367	2.71667
WBGene00013583	ceh-51	Homeobox domain-containing protein [Source:NCBI gene;Acc:180233]	0.387516	-1.36767	0.00255456	0.00727756	yes	down	0.52	0.52	0.47	1.14	1.13	1.79	0.503333	1.35333
WBGene00013627		-	19.243	4.26626	0.0150817	0.0361939	yes	up	0.16	0.03	0.17	0	0	0	0.12	0
WBGene00013633	Y105C5A.8	Uncharacterized protein [Source:NCBI gene;Acc:190873]	2.38123	1.25171	8.63963e-41	1.8822e-39	yes	up	24.07	22.91	25.57	10.39	9.77	11.44	24.1833	10.5333
WBGene00013646	Y105C5B.3	Purple acid phosphatase [Source:NCBI gene;Acc:190886]	3.34038	1.74001	0.0104799	0.0262422	yes	up	0.26	0.62	0.21	0.12	0.14	0.08	0.363333	0.113333
WBGene00013649	Y105C5B.8	Uncharacterized protein [Source:NCBI gene;Acc:190891]	4.30352	2.10552	0.0123194	0.0302499	yes	up	0.25	0.36	0.3	0.06	0.1	0.07	0.303333	0.0766667
WBGene00013689	bath-40	BTB and MATH domain-containing protein 40 [Source:NCBI gene;Acc:173321]	0.454625	-1.13725	9.97489e-126	8.88472e-124	yes	down	29.33	28.41	28.18	66.93	60.74	67.67	28.64	65.1133
WBGene00013690	hprt-1	Hypoxanthine phosphoribosyltransferase [Source:NCBI gene;Acc:173323]	2.32835	1.2193	2.13934e-57	6.86842e-56	yes	up	40.32	41.9	39.98	19.45	16.32	18.62	40.7333	18.13
WBGene00013702	Y106G6D.6	Uncharacterized protein [Source:NCBI gene;Acc:190917]	2.29344	1.19751	3.31094e-25	4.4731e-24	yes	up	51.3	54.94	56.04	27.61	21.25	25.26	54.0933	24.7067
WBGene00013725	ska-1	Spindle and kinetochore-associated protein 1 [Source:NCBI gene;Acc:190930]	2.44011	1.28695	3.50516e-18	3.55282e-17	yes	up	12.47	12.64	12.31	6.21	4.08	5.58	12.4733	5.29
WBGene00013753	Y113G7A.16	Uncharacterized protein [Source:NCBI gene;Acc:259683]	3.73636	1.90163	1.95841e-32	3.34943e-31	yes	up	15.4	16.51	18.62	5.21	4.1	4.75	16.8433	4.68667
WBGene00013779	Y116A8B.1	Uncharacterized protein [Source:NCBI gene;Acc:178500]	3.29262	1.71924	0.00417763	0.011426	yes	up	1.17	0.94	2	0.54	0.43	0.29	1.37	0.42
WBGene00013801	Y116A8C.24	Tyrosine-protein kinase [Source:NCBI gene;Acc:178481]	0.466227	-1.10089	0.000703301	0.00221038	yes	down	0.29	0.48	0.6	1.1	0.88	1.03	0.456667	1.00333
WBGene00013814	Y116A8C.43	Uncharacterized protein [Source:NCBI gene;Acc:191009]	2.8892	1.53067	0.00163623	0.00483751	yes	up	0.56	1.15	1.58	0.34	0.2	0.14	1.09667	0.226667
WBGene00013867	ZC373.2	Uncharacterized protein [Source:NCBI gene;Acc:181216]	0.426139	-1.2306	2.16901e-125	1.92344e-123	yes	down	522.76	497.23	450.32	1267.59	1229.66	1161.93	490.103	1219.73
WBGene00013882	msa-1	Microfilaria Surface-Associated protein [Source:NCBI gene;Acc:177728]	2.4034	1.26508	9.62793e-261	2.9817e-258	yes	up	472.6	468.04	470.48	203.17	200.01	206	470.373	203.06
WBGene00013896	ZC443.1	Aldo_ket_red domain-containing protein [Source:NCBI gene;Acc:179756]	2.83078	1.5012	2.52763e-34	4.57564e-33	yes	up	12.5	12.59	13.17	4.61	4.71	4.67	12.7533	4.66333
WBGene00013907	sre-20	Serpentine Receptor, class E (epsilon) [Source:NCBI gene;Acc:191175]	2.61443	1.3865	0.00623898	0.0164429	yes	up	0.75	0.63	0.71	0.24	0.35	0.23	0.696667	0.273333
WBGene00013925	coa-7	Cytochrome c oxidase assembly factor 7 homolog [Source:NCBI gene;Acc:174784]	2.02048	1.0147	5.1024e-15	4.412e-14	yes	up	25.93	43.83	20.04	24.49	18.47	34.16	29.9333	25.7067
WBGene00013938	ZK218.4	Uncharacterized protein [Source:NCBI gene;Acc:191244]	0.377291	-1.40625	0.0108132	0.0269727	yes	down	0.19	0.11	0.17	0.39	0.52	0.4	0.156667	0.436667
WBGene00013961	ZK285.2	Uncharacterized protein [Source:NCBI gene;Acc:3565533]	16.1033	4.00928	5.7951e-12	4.15884e-11	yes	up	2.57	3.44	3.45	0.2	0.27	0.14	3.15333	0.203333
WBGene00013971	scl-19	SCP domain-containing protein [Source:NCBI gene;Acc:191308]	20.0663	4.3267	0.00303545	0.00853761	yes	up	0.3	0.38	0.7	0	0.07	0	0.46	0.0233333
WBGene00014037	ZK643.6	Uncharacterized protein [Source:NCBI gene;Acc:191375]	28.5998	4.83793	6.33024e-38	1.27173e-36	yes	up	8.13	6.32	7.97	0.16	0.3	0.36	7.47333	0.273333
WBGene00014040	ZK662.5	Uncharacterized protein [Source:NCBI gene;Acc:191378]	0.152471	-2.71339	0.0114168	0.0282681	yes	down	0	0.03	0.03	0.13	0.07	0.21	0.02	0.136667
WBGene00014045	clec-59	C-type LECtin [Source:NCBI gene;Acc:191383]	79.9511	6.32105	3.23599e-09	1.88961e-08	yes	up	1.33	1.5	1.35	0.03	0.03	0	1.39333	0.02
WBGene00014046	clec-60	VWFA domain-containing protein [Source:NCBI gene;Acc:191384]	2.20896	1.14337	1.06499e-66	4.179e-65	yes	up	30.75	31	29.46	14.68	13.42	14.54	30.4033	14.2133
WBGene00014049	ZK666.11	Uncharacterized protein [Source:NCBI gene;Acc:3565448]	3.6176	1.85503	8.77682e-14	7.03894e-13	yes	up	11.22	12.65	10.87	3.64	3.34	3	11.58	3.32667
WBGene00014050	ZK666.12	Uncharacterized protein [Source:NCBI gene;Acc:3565847]	6.2855	2.65203	4.80808e-08	2.51459e-07	yes	up	3.22	4.47	4.75	0.74	0.33	1.01	4.14667	0.693333
WBGene00014055	ZK669.5	Uncharacterized protein [Source:NCBI gene;Acc:174280]	2.39471	1.25985	7.07591e-26	9.89153e-25	yes	up	18.75	16.82	16.8	7.59	7.26	7.81	17.4567	7.55333
WBGene00014093	ZK829.1	Uncharacterized protein [Source:NCBI gene;Acc:191434]	2.56464	1.35876	0.000114882	0.000410103	yes	up	1.36	1.85	1.13	0.61	0.55	0.6	1.44667	0.586667
WBGene00014100	ZK849.1	PDZ domain-containing protein [Source:NCBI gene;Acc:173288]	0.42023	-1.25075	0.00514951	0.0138029	yes	down	0.4	0.37	0.29	0.76	1.4	0.43	0.353333	0.863333
WBGene00014102	best-25	Bestrophin homolog 25 [Source:NCBI gene;Acc:191437]	0.384161	-1.38022	0.000253077	0.000856929	yes	down	0.27	0.16	0.26	0.76	0.57	0.52	0.23	0.616667
WBGene00014105	ZK856.4	Uncharacterized protein [Source:NCBI gene;Acc:191440]	5.46945	2.45139	3.9788e-07	1.90744e-06	yes	up	2.85	2.57	2.73	0.3	0.85	0.4	2.71667	0.516667
WBGene00014136	ZK896.5	CUB_2 domain-containing protein [Source:NCBI gene;Acc:178239]	2.08996	1.06348	0.00715727	0.0186415	yes	up	1	0.52	0.59	0.29	0.38	0.36	0.703333	0.343333
WBGene00014140	ZK899.1	Uncharacterized protein [Source:NCBI gene;Acc:191453]	2.15932	1.11057	1.58803e-17	1.56625e-16	yes	up	16.98	14.86	14.23	8.11	7.03	6.96	15.3567	7.36667
WBGene00014149	fbxb-70	FBA_2 domain-containing protein [Source:NCBI gene;Acc:191462]	2.5391	1.34432	0.00833328	0.0213856	yes	up	0.61	0.62	0.83	0.21	0.19	0.45	0.686667	0.283333
WBGene00014160	ZK938.3	Gluconate kinase [Source:NCBI gene;Acc:191468]	3.84695	1.94371	0.000217503	0.000744869	yes	up	0.3	0.49	0.34	0.07	0.1	0.13	0.376667	0.1
WBGene00014161	arrd-5	Arrestin_C domain-containing protein [Source:NCBI gene;Acc:191469]	2.15056	1.10471	0.0134613	0.0327108	yes	up	0.92	0.63	0.59	0.38	0.18	0.47	0.713333	0.343333
WBGene00014179	ZK1010.5	Uncharacterized protein [Source:NCBI gene;Acc:176720]	0.428014	-1.22427	2.15745e-11	1.48986e-10	yes	down	0.99	0.77	0.83	2.13	1.74	2.37	0.863333	2.08
WBGene00014182	ZK1025.2	Uncharacterized protein [Source:NCBI gene;Acc:173030]	0.171812	-2.5411	0.0106385	0.0265964	yes	down	0.02	0	0.11	0.38	0.3	0.33	0.0433333	0.336667
WBGene00014183	ZK1025.3	Methyltransf_21 domain-containing protein [Source:NCBI gene;Acc:191492]	0.289341	-1.78916	0.000119034	0.000423647	yes	down	0.31	0.2	0.23	0.9	0.64	1.13	0.246667	0.89
WBGene00014188	ZK1025.8	Uncharacterized protein [Source:NCBI gene;Acc:173032]	0.171812	-2.5411	0.0106385	0.0265964	yes	down	0.02	0	0.11	0.38	0.3	0.33	0.0433333	0.336667
WBGene00014192	nhr-246	CHK domain-containing protein [Source:NCBI gene;Acc:191499]	8.71064	3.12278	3.08577e-20	3.413e-19	yes	up	2.32	2.6	2.87	0.33	0.31	0.29	2.59667	0.31
WBGene00014206	nit-1	CN hydrolase domain-containing protein [Source:NCBI gene;Acc:191515]	2.82032	1.49586	9.57984e-35	1.7692e-33	yes	up	14.7	15.81	13.22	5.57	4.82	5.59	14.5767	5.32667
WBGene00014210	ZK1067.4	Transmembrane [Source:NCBI gene;Acc:191517]	2.10712	1.07527	2.96382e-09	1.73587e-08	yes	up	2.92	2.6	2.44	1.38	1.22	1.29	2.65333	1.29667
WBGene00014698	C37A5.3	Uncharacterized protein [Source:NCBI gene;Acc:13182956]	2.61482	1.38671	1.58298e-16	1.48834e-15	yes	up	36.88	37.17	42.22	14.45	16.49	15.67	38.7567	15.5367
WBGene00014699	C37A5.5	Uncharacterized protein [Source:NCBI gene;Acc:13182954]	3.80683	1.92859	3.38643e-06	1.46726e-05	yes	up	7.87	7.03	7.18	3.31	1.65	1.16	7.36	2.04
WBGene00014700	C37A5.6	Uncharacterized protein [Source:NCBI gene;Acc:13182953]	3.19453	1.6756	1.17788e-15	1.05852e-14	yes	up	25.95	27.35	24.94	8.01	10.05	7.8	26.08	8.62
WBGene00014759		-	0.406341	-1.29924	0.000747634	0.0023413	yes	down	0.46	0.61	0.46	1.27	1.24	1.36	0.51	1.29
WBGene00014818		-	7.71102	2.94692	0.001059	0.00323732	yes	up	0.89	0.59	0.31	0.09	0.1	0.05	0.596667	0.08
WBGene00014846		-	52.4107	5.71179	4.73989e-05	0.000178178	yes	up	0.43	0.22	0.26	0	0	0	0.303333	0
WBGene00014914	Y52B11A.11	Uncharacterized protein [Source:NCBI gene;Acc:13182034]	0.275976	-1.85739	0.0210818	0.0486726	yes	down	0.1	0.08	0.04	0.33	0.2	0.29	0.0733333	0.273333
WBGene00014926	Y57G11C.30	Uncharacterized protein [Source:NCBI gene;Acc:13203539]	10.0128	3.32378	8.63226e-05	0.00031349	yes	up	0.68	0.76	0.81	0.13	0.08	0.04	0.75	0.0833333
WBGene00014944		-	2.20673	1.14191	0.0178249	0.0419715	yes	up	0.93	1.08	0.98	0.25	0.48	0.68	0.996667	0.47
WBGene00014948		-	19.7618	4.30464	0.0118467	0.0292176	yes	up	0.19	0.1	0.09	0	0	0	0.126667	0
WBGene00015036	sre-5	Serpentine Receptor, class E (epsilon) [Source:NCBI gene;Acc:181842]	4.58184	2.19593	0.000316647	0.00105549	yes	up	0.85	0.4	0.53	0.03	0.16	0.22	0.593333	0.136667
WBGene00015042	cyp-34A7	CYtochrome P450 family [Source:NCBI gene;Acc:181849]	3.29134	1.71867	7.06537e-19	7.37303e-18	yes	up	3.56	3.31	3	1.03	0.87	1.2	3.29	1.03333
WBGene00015054	pitr-2	Phosphate transporter [Source:NCBI gene;Acc:181857]	6.3287	2.66191	0.0047716	0.0128843	yes	up	0.15	0.3	0.19	0.06	0.04	0	0.213333	0.0333333
WBGene00015059	B0228.1	Uncharacterized protein [Source:NCBI gene;Acc:181861]	2.20436	1.14036	7.35153e-27	1.06618e-25	yes	up	10.8	10.32	10.41	5.1	4.99	4.67	10.51	4.92
WBGene00015067	cest-35.1	Carboxylic ester hydrolase [Source:NCBI gene;Acc:178912]	2.02171	1.01558	2.92127e-28	4.4482e-27	yes	up	11.36	12.33	12.81	6.12	6.14	6.4	12.1667	6.22
WBGene00015069	srt-67	Serpentine Receptor, class T [Source:NCBI gene;Acc:181869]	4.19436	2.06845	0.00252314	0.00719928	yes	up	0.55	0.51	0.58	0.1	0.07	0.26	0.546667	0.143333
WBGene00015071	cest-30	Carboxylic ester hydrolase [Source:NCBI gene;Acc:181871]	9.94271	3.31364	3.98551e-52	1.13638e-50	yes	up	4.35	3.93	4.73	0.47	0.5	0.38	4.33667	0.45
WBGene00015072	srt-69	Serpentine Receptor, class T [Source:NCBI gene;Acc:181872]	3.20741	1.68141	0.00667882	0.0175058	yes	up	0.64	0.33	0.71	0.23	0.14	0.18	0.56	0.183333
WBGene00015101	rpia-1	Probable-ribose 5-phosphate isomerase [Source:NCBI gene;Acc:175995]	2.69361	1.42954	2.30229e-241	6.52747e-239	yes	up	165.69	163.54	164.27	63.76	61.53	63.95	164.5	63.08
WBGene00015102	cpg-2	Chondroitin proteoglycan-2 [Source:NCBI gene;Acc:175991]	0.39139	-1.35332	0	0	yes	down	384.68	353.64	346.4	992.12	906.54	970.3	361.573	956.32
WBGene00015103	B0280.7	Uncharacterized protein [Source:NCBI gene;Acc:175992]	2.54467	1.34748	6.30523e-05	0.000232974	yes	up	1.43	1.42	1.17	0.46	0.56	0.62	1.34	0.546667
WBGene00015116	paic-1	Phosphoribosylaminoimidazole-succinocarboxamide synthase [Source:NCBI gene;Acc:173772]	3.45719	1.7896	1.62749e-95	1.01115e-93	yes	up	20.76	21.2	21.29	6.42	6.01	6.48	21.0833	6.30333
WBGene00015142	B0310.6	Uncharacterized protein [Source:NCBI gene;Acc:24104124]	3.64861	1.86735	1.14031e-07	5.77032e-07	yes	up	9.77	9.52	7.27	3.07	1.86	2.72	8.85333	2.55
WBGene00015158	B0361.4	Uncharacterized protein [Source:NCBI gene;Acc:181940]	2.54792	1.34932	7.14125e-14	5.7686e-13	yes	up	4.6	4.51	3.91	1.67	1.63	1.97	4.34	1.75667
WBGene00015179	B0416.3	Uncharacterized protein [Source:NCBI gene;Acc:181159]	2.10313	1.07254	1.0381e-06	4.78737e-06	yes	up	4.95	3.75	4.26	2.9	1.42	2.11	4.32	2.14333
WBGene00015182	B0416.7	Uncharacterized protein [Source:NCBI gene;Acc:181986]	2.23684	1.16146	1.37905e-11	9.63903e-11	yes	up	43.3	21.63	25.41	11.13	8.52	13.06	30.1133	10.9033
WBGene00015196	B0454.5	Uncharacterized protein [Source:NCBI gene;Acc:181992]	3.04775	1.60774	4.98214e-17	4.80548e-16	yes	up	12.8	11.5	12.81	3.37	4.43	4.88	12.37	4.22667
WBGene00015198	clec-2	C-type LECtin [Source:NCBI gene;Acc:181993]	0.214102	-2.22363	0.000813901	0.00253777	yes	down	0.21	0.02	0.06	0.54	0.38	0.48	0.0966667	0.466667
WBGene00015199	B0454.8	Uncharacterized protein [Source:NCBI gene;Acc:181994]	0.282716	-1.82257	8.72816e-05	0.000316516	yes	down	0.11	0.14	0.12	0.37	0.54	0.44	0.123333	0.45
WBGene00015225	B0507.8	Uncharacterized protein [Source:NCBI gene;Acc:179252]	3.43087	1.77858	6.59688e-31	1.0867e-29	yes	up	7.29	6.59	6.88	1.85	2.24	2.17	6.92	2.08667
WBGene00015227	ddn-1	Downstream of Daf-Nineteen [Source:NCBI gene;Acc:260065]	3.36049	1.74867	4.6371e-50	1.25971e-48	yes	up	11.93	9.82	10.84	3.42	3.4	3.19	10.8633	3.33667
WBGene00015232	B0511.6	RNA helicase [Source:NCBI gene;Acc:172954]	2.13197	1.09219	4.37762e-215	9.27594e-213	yes	up	197.65	195.96	198.46	95.04	86.91	95.66	197.357	92.5367
WBGene00015252	B0546.5	Uncharacterized protein [Source:NCBI gene;Acc:182031]	6.42208	2.68304	0.000139742	0.000493076	yes	up	0.47	0.73	0.45	0.06	0.18	0.03	0.55	0.09
WBGene00015254	B0554.1	Uncharacterized protein [Source:NCBI gene;Acc:178567]	12.5707	3.652	4.77076e-33	8.32918e-32	yes	up	71.17	69.08	74.55	6.39	7.27	5.32	71.6	6.32667
WBGene00015258	B0554.5	Uncharacterized protein [Source:NCBI gene;Acc:182036]	0.45916	-1.12293	0.000152825	0.000535951	yes	down	1.06	0.62	0.52	1.44	1.19	2.3	0.733333	1.64333
WBGene00015279	cest-5.1	COesterase domain-containing protein [Source:NCBI gene;Acc:177429]	2.07889	1.05582	3.79125e-09	2.19367e-08	yes	up	3.69	3.47	3.29	1.49	1.34	1.59	3.48333	1.47333
WBGene00015300	C01F1.5	Uncharacterized protein [Source:NCBI gene;Acc:182069]	2.19767	1.13597	1.37292e-08	7.5593e-08	yes	up	3.56	2.97	4.16	1.47	1.74	1.84	3.56333	1.68333
WBGene00015315	srbc-29	Serpentine Receptor, class BC (class B-like) [Source:NCBI gene;Acc:182095]	26.0949	4.7057	0.00321841	0.00901189	yes	up	0.13	0.14	0.24	0	0	0	0.17	0
WBGene00015332	tyr-1	Putative tyrosinase-like protein tyr-1 [Source:NCBI gene;Acc:176105]	2.28659	1.1932	2.9421e-32	5.01053e-31	yes	up	7.88	7.68	8.64	3.87	3.36	3.72	8.06667	3.65
WBGene00015335	acdh-6	putative acyl-CoA dehydrogenase 6 [Source:NCBI gene;Acc:182112]	2.06701	1.04754	5.64259e-05	0.000209761	yes	up	1.78	1.74	1.85	0.83	1.07	0.78	1.79	0.893333
WBGene00015338	catp-2	Cation_ATPase_N domain-containing protein [Source:NCBI gene;Acc:182114]	9.59231	3.26188	2.79469e-05	0.000108208	yes	up	0.14	0.2	0.15	0.01	0.04	0.01	0.163333	0.02
WBGene00015339	C02E7.6	Uncharacterized protein [Source:NCBI gene;Acc:178885]	0.400105	-1.32155	1.34312e-111	1.02413e-109	yes	down	392.04	381.07	354.62	1001.27	1054.4	980.73	375.91	1012.13
WBGene00015346	C02F5.3	putative GTP-binding protein C02F5.3 [Source:NCBI gene;Acc:176163]	2.18879	1.13013	6.29616e-89	3.55019e-87	yes	up	59.01	60.17	60.51	29.24	26.18	29.56	59.8967	28.3267
WBGene00015364	npr-19	G_PROTEIN_RECEP_F1_2 domain-containing protein [Source:NCBI gene;Acc:182130]	2.29916	1.2011	0.014875	0.0357576	yes	up	0.67	0.51	0.3	0.26	0.12	0.28	0.493333	0.22
WBGene00015369	ugt-51	Glucuronosyltransferase [Source:NCBI gene;Acc:178905]	2.0878	1.06198	7.4864e-23	9.2172e-22	yes	up	8.22	7.77	7.86	4.14	4.01	3.63	7.95	3.92667
WBGene00015389	scav-1	SCAVenger receptor (CD36 family) related [Source:NCBI gene;Acc:180812]	2.34654	1.23054	4.26917e-38	8.63701e-37	yes	up	11.34	11.87	11.91	5.28	4.53	5.68	11.7067	5.16333
WBGene00015394	C03G6.6	Methyltransf_21 domain-containing protein [Source:NCBI gene;Acc:182169]	5.11344	2.35429	4.12738e-09	2.37927e-08	yes	up	1.88	1.32	1.99	0.41	0.46	0.17	1.73	0.346667
WBGene00015398	tag-293	Uncharacterized protein [Source:NCBI gene;Acc:182175]	3.11828	1.64075	5.95879e-11	3.98242e-10	yes	up	4.23	2.78	4.54	1.33	1.14	1.37	3.85	1.28
WBGene00015400	cyp-35A2	CYtochrome P450 family [Source:NCBI gene;Acc:182177]	2.10123	1.07123	3.26334e-51	9.09848e-50	yes	up	23.71	23.31	21.57	11.49	11.39	10.85	22.8633	11.2433
WBGene00015403	clec-10	C-type LECtin [Source:NCBI gene;Acc:173430]	0.378193	-1.4028	1.32309e-19	1.42351e-18	yes	down	2.66	2.23	1.98	6.82	6.16	5.73	2.29	6.23667
WBGene00015406	C03H5.4	Phospholipase A2 [Source:NCBI gene;Acc:182181]	4.65891	2.21999	0.00223797	0.00644405	yes	up	1.34	1.87	0.79	0.03	0.72	0.23	1.33333	0.326667
WBGene00015424	C04E6.8	Uncharacterized protein [Source:NCBI gene;Acc:182203]	2.6264	1.39309	2.34421e-08	1.26682e-07	yes	up	7.81	7.61	7.33	2.93	2.61	3.5	7.58333	3.01333
WBGene00015435	C04E12.5	Uncharacterized protein [Source:NCBI gene;Acc:182210]	3.99539	1.99834	3.23766e-08	1.72327e-07	yes	up	0.95	1.12	1.29	0.23	0.23	0.44	1.12	0.3
WBGene00015465	C05C8.8	Glycosyltransferase family 92 protein [Source:NCBI gene;Acc:182247]	4.4856	2.1653	1.25635e-08	6.93834e-08	yes	up	1.35	1.18	0.89	0.24	0.23	0.34	1.14	0.27
WBGene00015476	C05D9.9	Uncharacterized protein [Source:NCBI gene;Acc:180466]	2.49525	1.31919	1.10046e-63	4.05719e-62	yes	up	66.03	68.15	63.43	27.44	26.64	28.58	65.87	27.5533
WBGene00015479	wht-1	ABC transporter ATP-binding protein/permease wht-1 [Source:NCBI gene;Acc:175859]	2.78808	1.47927	1.55543e-13	1.22404e-12	yes	up	2.48	2.55	2.24	0.96	0.71	1.06	2.42333	0.91
WBGene00015487	mrps-17	28S ribosomal protein S17, mitochondrial [Source:NCBI gene;Acc:175912]	2.14702	1.10234	1.80091e-67	7.19293e-66	yes	up	117.86	115.97	122.3	56.66	58.1	57.76	118.71	57.5067
WBGene00015495	C05E11.6	Uncharacterized protein [Source:NCBI gene;Acc:182273]	2.91781	1.54488	1.58924e-41	3.53105e-40	yes	up	26.12	26.73	27.25	9.06	10.81	8.55	26.7	9.47333
WBGene00015536	glb-2	GLoBin related [Source:NCBI gene;Acc:182330]	2.75072	1.45981	8.06026e-14	6.48493e-13	yes	up	5.67	6.21	6.01	2.2	2.03	2.39	5.96333	2.20667
WBGene00015544	C06E8.5	Uncharacterized protein [Source:NCBI gene;Acc:182336]	2.09066	1.06396	2.39258e-09	1.41405e-08	yes	up	2.51	2.56	2.89	1.45	1.43	1.04	2.65333	1.30667
WBGene00015549	C06G3.3	Uncharacterized protein [Source:NCBI gene;Acc:177472]	2.006	1.00432	2.11334e-35	3.95e-34	yes	up	456	467.19	482.51	241.09	280.48	251.72	468.567	257.763
WBGene00015568	sre-3	Serpentine Receptor, class E (epsilon) [Source:NCBI gene;Acc:182367]	2.66882	1.4162	4.04996e-05	0.000153619	yes	up	1.33	1.98	1.24	0.7	0.67	0.38	1.51667	0.583333
WBGene00015570	C07F11.2	Uncharacterized protein [Source:NCBI gene;Acc:171634]	6.96821	2.80079	6.89089e-76	3.24097e-74	yes	up	8.36	8.34	8.94	1.04	1.4	1.37	8.54667	1.27
WBGene00015583	C08A9.3	Uncharacterized protein [Source:NCBI gene;Acc:182383]	9.97056	3.31767	1.6877e-12	1.25409e-11	yes	up	0.67	0.61	0.74	0.07	0.05	0.1	0.673333	0.0733333
WBGene00015587	lido-2	LIn-8 Domain containing [Source:NCBI gene;Acc:181750]	0.479703	-1.05979	0.0210853	0.0486752	yes	down	0.34	0.32	0.17	0.75	0.5	0.52	0.276667	0.59
WBGene00015591	cyk-7	Cytokinesis defective protein 7 [Source:NCBI gene;Acc:176092]	0.44324	-1.17384	3.57144e-104	2.42882e-102	yes	down	31.72	29.28	30.89	74.38	69.13	73.05	30.63	72.1867
WBGene00015592	C08D8.1	Uncharacterized protein [Source:NCBI gene;Acc:182394]	4.76821	2.25345	3.54522e-41	7.79948e-40	yes	up	4.01	4.74	4.63	1.05	1.06	1.34	4.46	1.15
WBGene00015596		-	3.9359	1.97669	3.1089e-05	0.000119546	yes	up	0.88	1.19	1.26	0.25	0.36	0.27	1.11	0.293333
WBGene00015598	fbxa-163	F-box domain-containing protein [Source:NCBI gene;Acc:182398]	2.65276	1.40749	1.69888e-14	1.42791e-13	yes	up	4.3	4.23	4.56	1.89	1.59	1.62	4.36333	1.7
WBGene00015600	fbxa-165	F-box domain-containing protein [Source:NCBI gene;Acc:182400]	3.97094	1.98948	1.23447e-07	6.22648e-07	yes	up	0.91	1.14	1.25	0.32	0.33	0.21	1.1	0.286667
WBGene00015618	C08G5.6	Uncharacterized protein [Source:NCBI gene;Acc:182428]	2.16113	1.11178	0.000174608	0.000608422	yes	up	3.59	4.06	3.08	2.05	1.34	1.77	3.57667	1.72
WBGene00015623	C09B8.4	Uncharacterized protein [Source:NCBI gene;Acc:180870]	2.2928	1.19711	3.75145e-07	1.80188e-06	yes	up	4.37	3.07	4.2	1.7	1.76	1.8	3.88	1.75333
WBGene00015630	C09B9.7	WSN domain-containing protein [Source:NCBI gene;Acc:177273]	0.322346	-1.63332	0.00645242	0.0169521	yes	down	0.05	0.04	0.05	0.1	0.12	0.23	0.0466667	0.15
WBGene00015646	mlt-10	Uncharacterized protein [Source:NCBI gene;Acc:173445]	0.352104	-1.50593	3.10175e-34	5.59984e-33	yes	down	1.75	1.81	1.51	4.94	4.8	5.04	1.69	4.92667
WBGene00015676	mct-6	MFS domain-containing protein [Source:NCBI gene;Acc:181724]	0.423702	-1.23888	9.70478e-121	8.3486e-119	yes	down	12.43	12.54	12.04	31.3	28.63	30.2	12.3367	30.0433
WBGene00015682	C10G8.3	BPTI/Kunitz inhibitor domain-containing protein [Source:NCBI gene;Acc:182502]	7.94503	2.99005	2.17126e-08	1.17652e-07	yes	up	2.07	1.9	1.36	0.34	0.25	0.1	1.77667	0.23
WBGene00015686	C10G11.6	Uncharacterized protein [Source:NCBI gene;Acc:182506]	0.401318	-1.31718	2.60037e-07	1.26775e-06	yes	down	1.27	0.54	1.17	2.6	2.56	2.53	0.993333	2.56333
WBGene00015689	spch-2	SPerm CHromatin enriched [Source:NCBI gene;Acc:172325]	0.479016	-1.06185	3.23572e-36	6.16808e-35	yes	down	28.82	23.36	22.89	52.83	53.8	55.63	25.0233	54.0867
WBGene00015692	ugt-25	UDP-glucuronosyltransferase [Source:NCBI gene;Acc:172087]	2.78025	1.47521	1.13547e-38	2.34432e-37	yes	up	9.28	10.06	9.78	3.95	2.99	3.91	9.70667	3.61667
WBGene00015693	ugt-28	Glucuronosyltransferase [Source:NCBI gene;Acc:172086]	2.95563	1.56346	1.8391e-17	1.80503e-16	yes	up	3.11	3.48	3.15	0.97	1.11	1.33	3.24667	1.13667
WBGene00015694	ugt-27	UDP-glucuronosyltransferase [Source:NCBI gene;Acc:182508]	14.5116	3.85913	8.56309e-62	3.01355e-60	yes	up	5.2	5.57	6.56	0.32	0.37	0.56	5.77667	0.416667
WBGene00015700	asp-9	Peptidase A1 domain-containing protein [Source:NCBI gene;Acc:182511]	10.0714	3.33219	5.88768e-213	1.20938e-210	yes	up	29.17	27.85	29.36	2.92	3.44	2.49	28.7933	2.95
WBGene00015701	C11D2.3	Uncharacterized protein [Source:NCBI gene;Acc:182512]	0.466905	-1.0988	8.21493e-10	5.0111e-09	yes	down	2.12	1.79	1.48	3.74	3.6	4.4	1.79667	3.91333
WBGene00015706	C12D5.3	Uncharacterized protein [Source:NCBI gene;Acc:182534]	0.40043	-1.32038	1.34875e-21	1.57393e-20	yes	down	6.4	6.75	7.31	17.66	18.49	16.9	6.82	17.6833
WBGene00015712	sre-11	Serpentine Receptor, class E (epsilon) [Source:NCBI gene;Acc:353444]	5.88831	2.55785	0.0062091	0.0163705	yes	up	0.31	0.28	0.23	0.08	0.03	0.03	0.273333	0.0466667
WBGene00015718	C13A2.1	Glycosyltransferase family 92 protein [Source:NCBI gene;Acc:182549]	7.1175	2.83137	9.53832e-09	5.31873e-08	yes	up	0.42	0.62	0.72	0.05	0.11	0.08	0.586667	0.08
WBGene00015719		-	18.001	4.17001	0.00474196	0.0128175	yes	up	0.1	0.2	0.13	0	0.02	0	0.143333	0.00666667
WBGene00015720	C13A2.3	Uncharacterized protein [Source:NCBI gene;Acc:182551]	14.1182	3.81949	4.60973e-20	5.04863e-19	yes	up	1.93	1.94	2	0.16	0.12	0.15	1.95667	0.143333
WBGene00015721	C13A2.4	Methyltransf_21 domain-containing protein [Source:NCBI gene;Acc:182552]	23.9823	4.5839	9.16439e-19	9.52397e-18	yes	up	2.54	2.65	4.02	0.25	0.15	0	3.07	0.133333
WBGene00015722	C13A2.5	Glycosyltransferase family 92 protein [Source:NCBI gene;Acc:182553]	21.4348	4.42188	1.2629e-07	6.36511e-07	yes	up	0.5	0.45	0.55	0	0.02	0.06	0.5	0.0266667
WBGene00015723	C13A2.6	Glycosyltransferase family 92 protein [Source:NCBI gene;Acc:182554]	12.5776	3.65279	1.2777e-10	8.31829e-10	yes	up	0.7	0.78	0.73	0.05	0.07	0.06	0.736667	0.06
WBGene00015724	C13A2.7	Uncharacterized protein [Source:NCBI gene;Acc:182555]	50.9267	5.67035	1.3089e-05	5.30464e-05	yes	up	0.47	0.28	0.52	0	0	0.03	0.423333	0.01
WBGene00015725	C13A2.9	Methyltransf_21 domain-containing protein [Source:NCBI gene;Acc:182556]	26.5511	4.7307	1.82182e-58	5.99235e-57	yes	up	8.17	9	8.57	0.4	0.43	0.12	8.58	0.316667
WBGene00015726	C13A2.10	Methyltransf_21 domain-containing protein [Source:NCBI gene;Acc:182557]	17.3226	4.11459	0.000852408	0.00264963	yes	up	0.24	0.26	0.63	0	0.03	0.04	0.376667	0.0233333
WBGene00015756	C14C6.2	Uncharacterized protein [Source:NCBI gene;Acc:178576]	0.411195	-1.28211	2.15813e-95	1.33671e-93	yes	down	64.08	42.29	36.57	113	115.72	119.73	47.6467	116.15
WBGene00015774	C14E2.5	Uncharacterized protein [Source:NCBI gene;Acc:182617]	7.76164	2.95636	0.0102422	0.0257109	yes	up	0.24	0.47	0.29	0.09	0.05	0	0.333333	0.0466667
WBGene00015795	C15F1.2	Uncharacterized protein [Source:NCBI gene;Acc:174143]	2.67415	1.41908	1.61193e-06	7.26072e-06	yes	up	0.65	0.97	0.76	0.24	0.39	0.29	0.793333	0.306667
WBGene00015798	C15H9.2	BTB domain-containing protein [Source:NCBI gene;Acc:182641]	2.95786	1.56455	0.000158832	0.000555955	yes	up	0.82	1.38	1.11	0.22	0.46	0.48	1.10333	0.386667
WBGene00015809	znf-622	C2H2-type domain-containing protein [Source:NCBI gene;Acc:175905]	2.03106	1.02223	1.0128e-90	5.92662e-89	yes	up	73.64	71.59	74.27	38.98	34.39	38.47	73.1667	37.28
WBGene00015825	C16C4.1	Uncharacterized protein [Source:NCBI gene;Acc:182655]	7.54352	2.91524	0.00037585	0.00123868	yes	up	101.61	59.72	83.13	16.52	8.73	21.51	81.4867	15.5867
WBGene00015829	math-15	MATH (meprin-associated Traf homology) domain containing [Source:NCBI gene;Acc:182659]	2.19581	1.13475	0.00210663	0.0061078	yes	up	1.09	1.43	1.29	0.72	0.54	0.53	1.27	0.596667
WBGene00015830	fbxb-98	F-box domain-containing protein [Source:NCBI gene;Acc:182660]	3.69692	1.88632	2.44722e-12	1.79921e-11	yes	up	85.31	73.16	81.77	32.32	29.23	16.23	80.08	25.9267
WBGene00015834	math-5	MATH (meprin-associated Traf homology) domain containing [Source:NCBI gene;Acc:182664]	9.18871	3.19986	0.00446676	0.0121393	yes	up	0.58	0.41	0.17	0.04	0.09	0	0.386667	0.0433333
WBGene00015865	C16E9.1	Uncharacterized protein [Source:NCBI gene;Acc:182693]	3.60746	1.85098	5.61091e-80	2.81665e-78	yes	up	11.05	11.09	11.53	3.4	2.8	3.41	11.2233	3.20333
WBGene00015879	C17B7.5	Uncharacterized protein [Source:NCBI gene;Acc:178766]	4.20665	2.07267	1.58744e-09	9.48787e-09	yes	up	0.9	1.07	0.96	0.31	0.14	0.21	0.976667	0.22
WBGene00015889	C17C3.3	Uncharacterized protein [Source:NCBI gene;Acc:182714]	4.05346	2.01915	5.05318e-17	4.86934e-16	yes	up	3.09	3.45	3.42	0.74	0.88	0.92	3.32	0.846667
WBGene00015890	C17C3.5	FTH domain-containing protein [Source:NCBI gene;Acc:182715]	0.396723	-1.3338	0.016156	0.0384649	yes	down	0.52	1.04	1.08	1.64	3.18	2.12	0.88	2.31333
WBGene00015897	nhr-156	Nuclear Hormone Receptor family [Source:NCBI gene;Acc:182727]	0.419687	-1.25261	7.26333e-19	7.57177e-18	yes	down	2.89	3.39	3.2	8.57	7.84	6.92	3.16	7.77667
WBGene00015906	C17E7.13	Uncharacterized protein [Source:NCBI gene;Acc:182735]	11.9377	3.57745	0.00706911	0.0184352	yes	up	0.1	0.23	0.35	0.06	0	0	0.226667	0.02
WBGene00015909	clec-124	C-type lectin domain-containing protein [Source:NCBI gene;Acc:182737]	0.356155	-1.48942	0.00173909	0.00511662	yes	down	0.47	1.01	0.33	1.36	2.12	1.71	0.603333	1.73
WBGene00015912	fbxc-50	F-box C protein [Source:NCBI gene;Acc:173669]	0.45927	-1.12259	2.52592e-37	5.0046e-36	yes	down	9.82	10.49	9.78	22.16	22.36	23.18	10.03	22.5667
WBGene00015913	C17F4.7	Uncharacterized protein [Source:NCBI gene;Acc:173668]	0.315622	-1.66373	8.87491e-51	2.44729e-49	yes	down	10.74	9.54	9.74	31.89	33.65	33.14	10.0067	32.8933
WBGene00015918	C17G10.6	ShKT domain-containing protein [Source:NCBI gene;Acc:173948]	5.20755	2.3806	9.02918e-35	1.67056e-33	yes	up	2.86	2.9	2.83	0.64	0.45	0.63	2.86333	0.573333
WBGene00015919	C17G10.7	Uncharacterized protein [Source:NCBI gene;Acc:173949]	3.23024	1.69164	3.01815e-33	5.31078e-32	yes	up	14.54	16.37	17.33	6.27	4.27	4.97	16.08	5.17
WBGene00015947	C18A11.1	Uncharacterized protein [Source:NCBI gene;Acc:182759]	2.38353	1.2531	6.16383e-78	3.01892e-76	yes	up	75.85	75.68	76.84	31.89	34.38	33.02	76.1233	33.0967
WBGene00015963	C18B10.6	CHK domain-containing protein [Source:NCBI gene;Acc:182773]	0.479266	-1.0611	0.0198634	0.0461829	yes	down	0.22	0.22	0.33	0.67	0.45	0.54	0.256667	0.553333
WBGene00016013	ugt-66	UDP-glucuronosyltransferase [Source:NCBI gene;Acc:182814]	2.4608	1.29913	9.73728e-58	3.16658e-56	yes	up	18.04	19.84	19.45	8.38	7.48	8.24	19.11	8.03333
WBGene00016017	C23G10.11	Uncharacterized protein [Source:NCBI gene;Acc:182816]	0.412299	-1.27824	1.98678e-38	4.06855e-37	yes	down	80.51	78.74	71.73	205.57	216.92	175.3	76.9933	199.263
WBGene00016051	srt-27	Serpentine Receptor, class T [Source:NCBI gene;Acc:182840]	15.7698	3.97909	0.00143359	0.004281	yes	up	0.2	0.56	0.35	0.04	0.04	0	0.37	0.0266667
WBGene00016073	C24H12.4	Helicase C-terminal domain-containing protein; RNA helicase [Source:NCBI gene;Acc:173432]	2.23445	1.15992	1.44078e-109	1.06628e-107	yes	up	97.08	98.13	99.3	42.97	37.57	41.57	98.17	40.7033
WBGene00016091	nhr-30	Nuclear Hormone Receptor family [Source:NCBI gene;Acc:182887]	2.87086	1.52148	8.74425e-06	3.62334e-05	yes	up	1.15	1.14	1.19	0.33	0.54	0.4	1.16	0.423333
WBGene00016092	cyp-33B1	CYtochrome P450 family [Source:NCBI gene;Acc:182888]	13.4547	3.75004	4.34413e-111	3.27518e-109	yes	up	7.84	7.41	7.43	0.65	0.58	0.56	7.56	0.596667
WBGene00016100	C25E10.11	Uncharacterized protein [Source:NCBI gene;Acc:182895]	10.6554	3.41351	1.40698e-06	6.39046e-06	yes	up	1.15	1	1.11	0.14	0.18	0	1.08667	0.106667
WBGene00016110	npr-11	Putative neuropeptide Y receptor 11 [Source:NCBI gene;Acc:182921]	2.13529	1.09443	0.000704843	0.00221487	yes	up	0.95	1.24	1.12	0.66	0.53	0.41	1.10333	0.533333
WBGene00016111	C25H3.1	Protein kinase domain-containing protein [Source:NCBI gene;Acc:182922]	2.58137	1.36814	6.99095e-10	4.29179e-09	yes	up	2.15	2.14	1.81	0.94	0.93	0.76	2.03333	0.876667
WBGene00016146	C26F1.1	Uncharacterized protein [Source:NCBI gene;Acc:179157]	0.49101	-1.02618	1.15121e-28	1.77305e-27	yes	down	25.33	27	27.63	55.95	46.87	52	26.6533	51.6067
WBGene00016152	pho-12	intestinal acid PHOsphatase [Source:NCBI gene;Acc:182948]	5.18149	2.37337	3.67243e-10	2.30156e-09	yes	up	1.13	1.45	1.19	0.19	0.2	0.37	1.25667	0.253333
WBGene00016164	C27D9.2	Uncharacterized protein [Source:NCBI gene;Acc:182965]	4.0828	2.02956	4.82391e-11	3.24876e-10	yes	up	3.61	4.09	4.06	0.84	1.03	1.13	3.92	1
WBGene00016183	C28F5.1	Uncharacterized protein [Source:NCBI gene;Acc:182984]	0.298404	-1.74466	0.0113224	0.0280828	yes	down	0.14	0.15	0.16	0.73	0.36	0.5	0.15	0.53
WBGene00016196	C28H8.5	ShKT domain-containing protein [Source:NCBI gene;Acc:182996]	5.13866	2.36139	2.12079e-11	1.46656e-10	yes	up	2.63	2.51	3.32	0.37	0.66	0.56	2.82	0.53
WBGene00016217	C29F9.2	Uncharacterized protein [Source:NCBI gene;Acc:175179]	2.45381	1.29502	7.85502e-14	6.32739e-13	yes	up	17.62	18.28	14.77	7.48	7.34	6	16.89	6.94
WBGene00016221	C29F9.6	TAZ-type domain-containing protein [Source:NCBI gene;Acc:183023]	2.39852	1.26214	5.54835e-06	2.35034e-05	yes	up	2.25	2.6	3.2	1.38	1.03	1.1	2.68333	1.17
WBGene00016232	srt-4	Serpentine Receptor, class T [Source:NCBI gene;Acc:183033]	14.2541	3.83331	0.00238806	0.00684587	yes	up	0.31	0.39	0.18	0	0	0.07	0.293333	0.0233333
WBGene00016234	C29G2.6	Uncharacterized protein [Source:NCBI gene;Acc:183035]	2.47089	1.30503	2.93178e-66	1.14373e-64	yes	up	62.53	64.59	62.16	27.61	26.67	25.17	63.0933	26.4833
WBGene00016246	daf-37	G-protein coupled receptor daf-37 [Source:NCBI gene;Acc:183041]	2.68602	1.42547	9.56132e-17	9.11313e-16	yes	up	3.92	4.6	5.04	1.6	1.62	2.04	4.52	1.75333
WBGene00016247	C30B5.6	Uncharacterized protein [Source:NCBI gene;Acc:183042]	2.30242	1.20315	5.71801e-10	3.5297e-09	yes	up	2.22	2.3	2.36	1	1.1	1.1	2.29333	1.06667
WBGene00016253	C30E1.4	Uncharacterized protein [Source:NCBI gene;Acc:183047]	2.93557	1.55364	0.0214509	0.0494115	yes	up	0.14	0.15	0.16	0.05	0.05	0.06	0.15	0.0533333
WBGene00016254	fbxb-114	FBA_2 domain-containing protein [Source:NCBI gene;Acc:183048]	0.297505	-1.74901	0.00448633	0.0121892	yes	down	0.14	0.07	0.16	0.61	0.36	0.35	0.123333	0.44
WBGene00016255		-	5.37793	2.42705	0.000218987	0.000749824	yes	up	0.4	0.18	0.33	0.05	0.08	0.05	0.303333	0.06
WBGene00016262	C30F12.3	Uncharacterized protein [Source:NCBI gene;Acc:172428]	10.3553	3.3723	0	0	yes	up	182.55	186.79	195.92	16.49	18.09	17.93	188.42	17.5033
WBGene00016263	C30F12.4	Uncharacterized protein [Source:NCBI gene;Acc:172429]	0.238916	-2.06542	2.7878e-25	3.78667e-24	yes	down	9.02	7.66	5.22	33.22	30.93	30.17	7.3	31.44
WBGene00016265	trhr-1	Thyroliberin receptor [Source:NCBI gene;Acc:183056]	2.04131	1.0295	7.70569e-11	5.10546e-10	yes	up	4.5	4.04	5	2.37	2.35	2.18	4.51333	2.3
WBGene00016276	C30G12.4	Uncharacterized protein [Source:NCBI gene;Acc:183062]	2.21904	1.14993	0.000308052	0.00102871	yes	up	3.76	3.35	3.05	1.59	1.38	1.78	3.38667	1.58333
WBGene00016280		-	5.17399	2.37128	0.0171675	0.040604	yes	up	0.34	0.24	0.48	0.04	0.17	0	0.353333	0.07
WBGene00016297	fbxc-15	F-box C protein [Source:NCBI gene;Acc:183108]	0.255189	-1.97036	0.0203592	0.047183	yes	down	0.08	0.03	0.1	0.21	0.31	0.36	0.07	0.293333
WBGene00016301		-	2.47606	1.30805	0.0133485	0.0324875	yes	up	0.68	1.35	0.65	0.58	0.28	0.25	0.893333	0.37
WBGene00016302	fbxc-7	F-box C protein [Source:NCBI gene;Acc:183113]	2.32001	1.21413	0.000199365	0.000687429	yes	up	1.32	1.78	1.87	0.68	0.64	0.91	1.65667	0.743333
WBGene00016369	C33G8.13	Methyltransf_21 domain-containing protein [Source:NCBI gene;Acc:179085]	17.8704	4.1595	8.0011e-38	1.60102e-36	yes	up	4.53	4.67	4.41	0.24	0.31	0.23	4.53667	0.26
WBGene00016433	C35B1.3	Uncharacterized protein [Source:NCBI gene;Acc:177167]	2.25519	1.17325	0.00196231	0.00571489	yes	up	596.59	584.02	347.46	378.34	325.43	392.3	509.357	365.357
WBGene00016450	clec-5	C-type LECtin [Source:NCBI gene;Acc:175652]	0.381544	-1.39008	3.10513e-53	9.11169e-52	yes	down	6.72	7.61	7.28	19.7	19.82	18.93	7.20333	19.4833
WBGene00016466	C36B7.3	Uncharacterized protein [Source:NCBI gene;Acc:183255]	2.85513	1.51356	0.000226919	0.00077474	yes	up	5.41	5.27	8.94	1.79	3.57	1.88	6.54	2.41333
WBGene00016467	C36B7.4	Uncharacterized protein [Source:NCBI gene;Acc:183256]	8.72273	3.12478	6.11551e-28	9.22137e-27	yes	up	6.24	5.64	6.37	0.43	0.99	0.75	6.08333	0.723333
WBGene00016516		-	0.377618	-1.405	0.0149256	0.0358662	yes	down	0.09	0.08	0.03	0.18	0.19	0.18	0.0666667	0.183333
WBGene00016521	fbxa-62	F-box domain-containing protein [Source:NCBI gene;Acc:183322]	2.11725	1.08219	0.00686801	0.0179503	yes	up	1.12	0.98	1.36	0.46	0.55	0.69	1.15333	0.566667
WBGene00016534	C39D10.7	Uncharacterized protein [Source:NCBI gene;Acc:181050]	0.435638	-1.1988	9.98248e-112	7.66975e-110	yes	down	13.58	12.35	13.34	33.21	27.4	32.53	13.09	31.0467
WBGene00016577	clec-3	C-type LECtin [Source:NCBI gene;Acc:183396]	0.23067	-2.1161	1.2521e-19	1.34857e-18	yes	down	0.56	0.68	0.81	3.48	2.71	3.06	0.683333	3.08333
WBGene00016598	C42D4.13	Uncharacterized protein [Source:NCBI gene;Acc:183405]	3.06221	1.61457	6.19784e-08	3.20561e-07	yes	up	4.04	2.97	2.95	1.5	1.26	1.11	3.32	1.29
WBGene00016636	perm-2	PERMeable eggshell [Source:NCBI gene;Acc:176933]	0.457942	-1.12676	5.59168e-235	1.44308e-232	yes	down	276.41	253.52	249.46	601.14	576.35	586.24	259.797	587.91
WBGene00016638	perm-4	PERMeable eggshell [Source:NCBI gene;Acc:176932]	0.433501	-1.20589	0	0	yes	down	303.42	280.92	277.88	714.3	649.06	693.3	287.407	685.553
WBGene00016646	fbxc-5	F-box C protein [Source:NCBI gene;Acc:183447]	2.34895	1.23202	3.48631e-07	1.67733e-06	yes	up	4.78	2.71	4.75	2.03	1.17	2.18	4.08	1.79333
WBGene00016662	C45B2.8	Uncharacterized protein [Source:NCBI gene;Acc:180879]	5.10763	2.35265	2.7691e-07	1.34578e-06	yes	up	12.34	5.94	9.56	1.81	2.6	1.41	9.28	1.94
WBGene00016663	C45E1.4	Uncharacterized protein [Source:NCBI gene;Acc:171885]	2.82992	1.50076	1.59985e-54	4.85016e-53	yes	up	28.12	29.13	27.85	10.19	10.85	10.08	28.3667	10.3733
WBGene00016669	ilys-2	Invertebrate-type lysozyme 2 [Source:NCBI gene;Acc:183475]	0.255907	-1.96631	2.43809e-08	1.31579e-07	yes	down	1.7	1.25	1.41	5.58	6.58	5.62	1.45333	5.92667
WBGene00016670	ilys-3	Invertebrate-type lysozyme 3 [Source:NCBI gene;Acc:177033]	0.462239	-1.11329	8.30229e-80	4.14703e-78	yes	down	118.01	103.16	103.02	242.97	245.49	243.19	108.063	243.883
WBGene00016679	C45G9.8	Uncharacterized protein [Source:NCBI gene;Acc:183480]	2.0065	1.00468	0.000105084	0.000377067	yes	up	8.39	8.07	9.42	5.63	3.55	4.57	8.62667	4.58333
WBGene00016684	nlp-43	Neuropeptide-Like Protein [Source:NCBI gene;Acc:259506]	3.19234	1.67461	1.67394e-127	1.53166e-125	yes	up	134.14	132.7	140.19	49.81	42.13	40.71	135.677	44.2167
WBGene00016690	srbc-22	Serpentine Receptor, class BC (class B-like) [Source:NCBI gene;Acc:183489]	23.5546	4.55793	0.005808	0.015414	yes	up	0.22	0.23	0.07	0	0	0	0.173333	0
WBGene00016691	srbc-23	Serpentine Receptor, class BC (class B-like) [Source:NCBI gene;Acc:183490]	27.0824	4.75928	0.00365411	0.010136	yes	up	0.14	0.03	0.22	0	0	0	0.13	0
WBGene00016692	srbc-24	Serpentine Receptor, class BC (class B-like) [Source:NCBI gene;Acc:183491]	8.28092	3.04979	8.28936e-07	3.85458e-06	yes	up	0.89	0.89	0.97	0.13	0.17	0.04	0.916667	0.113333
WBGene00016694	C45H4.13	Uncharacterized protein [Source:NCBI gene;Acc:183494]	5.13856	2.36136	9.43234e-10	5.72769e-09	yes	up	0.93	1.08	1.33	0.55	0.13	0.21	1.11333	0.296667
WBGene00016729	C46H11.3	putative actin-related protein 2/3 complex subunit 5 [Source:NCBI gene;Acc:183522]	3.71016	1.89148	9.3462e-05	0.000337469	yes	up	2.89	1.71	2.53	1.08	0.67	0.23	2.37667	0.66
WBGene00016781	phat-7	PHAryngeal gland Toxin-related [Source:NCBI gene;Acc:178810]	0.472213	-1.08249	1.81554e-166	2.42032e-164	yes	down	129.05	122.89	113.59	274.94	255.78	269.92	121.843	266.88
WBGene00016782	phat-3	PHAryngeal gland Toxin-related [Source:NCBI gene;Acc:178809]	0.484053	-1.04676	3.96418e-49	1.05554e-47	yes	down	23.7	24.29	24.91	49.97	52.56	53.59	24.3	52.04
WBGene00016783	irg-2	Infection Response [Source:NCBI gene;Acc:183619]	2.17419	1.12048	6.26897e-08	3.24074e-07	yes	up	3.53	2.98	3.45	1.61	1.55	1.57	3.32	1.57667
WBGene00016789	djr-1.2	Glutathione-independent glyoxalase DJR-1.2 [Source:NCBI gene;Acc:183625]	3.94287	1.97925	2.4686e-34	4.47685e-33	yes	up	16.47	17.28	16.32	5.32	3.29	4.58	16.69	4.39667
WBGene00016801	C50C3.5	putative calcium-binding protein C50C3.5 [Source:NCBI gene;Acc:183642]	2.39316	1.25891	1.93843e-43	4.51627e-42	yes	up	31.74	29.5	32.13	13.84	13.87	12.69	31.1233	13.4667
WBGene00016845	C50F7.5	Uncharacterized protein [Source:NCBI gene;Acc:177554]	0.371123	-1.43003	2.30668e-178	3.46518e-176	yes	down	38.93	37.33	39.19	109.85	106.71	110.22	38.4833	108.927
WBGene00016846	C50F7.6	Uncharacterized protein [Source:NCBI gene;Acc:177553]	2.17139	1.11862	1.03687e-09	6.28491e-09	yes	up	3.69	4.38	4.49	1.98	1.6	1.95	4.18667	1.84333
WBGene00016849	acs-21	fatty Acid CoA Synthetase family [Source:NCBI gene;Acc:178751]	2.27368	1.18503	3.01312e-22	3.61252e-21	yes	up	7.05	6.55	6.31	2.93	2.79	3.34	6.63667	3.02
WBGene00016858	C50H11.13	G_PROTEIN_RECEP_F1_2 domain-containing protein [Source:NCBI gene;Acc:183700]	2.7742	1.47207	0.0175642	0.0414208	yes	up	0.4	0.37	0.78	0.12	0.16	0.3	0.516667	0.193333
WBGene00016881	C52E2.2	Uncharacterized protein [Source:NCBI gene;Acc:183724]	9.64473	3.26974	6.46261e-46	1.61806e-44	yes	up	247.53	280.75	323.87	39.28	37.95	29.67	284.05	35.6333
WBGene00016892	pgph-3	PhosphoGlycolate Phosphatase Homolog [Source:NCBI gene;Acc:178964]	2.71722	1.44213	1.09086e-163	1.40763e-161	yes	up	65.08	63.97	63.32	25.05	23.44	24.71	64.1233	24.4
WBGene00016912	clec-86	C-type lectin domain-containing protein [Source:NCBI gene;Acc:183775]	0.34995	-1.51478	1.37762e-21	1.60669e-20	yes	down	6.6	5.59	5.99	17.66	18.95	17.34	6.06	17.9833
WBGene00016916	C54D2.2	Uncharacterized protein [Source:NCBI gene;Acc:183777]	4.21631	2.07598	5.00749e-89	2.83148e-87	yes	up	103.31	113.2	125.02	27.83	25.83	31.29	113.843	28.3167
WBGene00016953	C55C3.3	Uncharacterized protein [Source:NCBI gene;Acc:177347]	0.471876	-1.08352	2.62248e-10	1.66008e-09	yes	down	1.76	1.57	1.37	3.36	3.24	3.67	1.56667	3.42333
WBGene00016957	atic-1	5-aminoimidazole-4-carboxamide ribonucleotide formyltransferase; MGS domain-containing protein [Source:NCBI gene;Acc:177576]	2.3669	1.243	5.18109e-75	2.3921e-73	yes	up	23.31	22.8	21.53	11.04	9.25	9.89	22.5467	10.06
WBGene00016990	vps-37	VPS37 C-terminal domain-containing protein [Source:NCBI gene;Acc:178944]	0.403998	-1.30758	1.79141e-52	5.14422e-51	yes	down	16.51	15.73	17.69	41.32	43.66	43.3	16.6433	42.76
WBGene00017009	D1007.13	Uncharacterized protein [Source:NCBI gene;Acc:183890]	2.7181	1.4426	7.64114e-07	3.56551e-06	yes	up	3.12	2.61	3.23	1.24	0.87	1.45	2.98667	1.18667
WBGene00017027	D1044.1	putative kinase-like protein D1044.1 [Source:NCBI gene;Acc:175763]	3.24033	1.69614	1.273e-12	9.51206e-12	yes	up	2.97	3.38	3	1.3	0.75	0.93	3.11667	0.993333
WBGene00017035		-	0.402561	-1.31272	0.00763841	0.0197738	yes	down	0.1	0.04	0.06	0.21	0.16	0.16	0.0666667	0.176667
WBGene00017057	D2062.5	Uncharacterized protein [Source:NCBI gene;Acc:183955]	0.0461655	-4.43704	0.00981232	0.0247343	yes	down	0	0	0	1.25	0.61	1.06	0	0.973333
WBGene00017075	nap-1	Nucleosome Assembly Protein [Source:NCBI gene;Acc:177636]	2.38489	1.25392	0	0	yes	up	685.38	690.47	691.39	306.97	280.64	309.1	689.08	298.903
WBGene00017106	E02H9.9	Uncharacterized protein [Source:NCBI gene;Acc:184004]	2.24206	1.16483	4.87046e-06	2.07453e-05	yes	up	9.64	8.47	8.25	3.69	4.53	4.05	8.78667	4.09
WBGene00017123	maoc-1	MAO-C-like dehydratase domain [Source:NCBI gene;Acc:174181]	2.93606	1.55388	2.97612e-153	3.60899e-151	yes	up	68.34	62.18	63.27	22.72	22.43	23.1	64.5967	22.75
WBGene00017129	E04F6.10	Uncharacterized protein [Source:NCBI gene;Acc:174186]	2.17156	1.11873	3.09304e-07	1.49455e-06	yes	up	3.7	3.11	3.73	1.77	1.44	1.82	3.51333	1.67667
WBGene00017150	EGAP5.1	Uncharacterized protein [Source:NCBI gene;Acc:180786]	3.12051	1.64178	6.2028e-19	6.48299e-18	yes	up	23.28	24.05	20.87	7.11	7.29	8.47	22.7333	7.62333
WBGene00017168	F01F1.14	Uncharacterized protein [Source:NCBI gene;Acc:175830]	5.16089	2.36762	6.05786e-27	8.8174e-26	yes	up	15.64	15.61	16.08	3.47	3.31	2.78	15.7767	3.18667
WBGene00017205		-	0.395598	-1.33789	2.72773e-09	1.60412e-08	yes	down	0.92	0.79	0.66	2.29	1.62	2.27	0.79	2.06
WBGene00017210	F07E5.5	Uncharacterized protein [Source:NCBI gene;Acc:173564]	2.12608	1.0882	1.14904e-94	7.0519e-93	yes	up	71.7	75.42	72.43	36.44	34.8	35.54	73.1833	35.5933
WBGene00017218	dct-5	Protein dct-5 [Source:NCBI gene;Acc:184148]	2.97882	1.57474	0.00034983	0.00115747	yes	up	1.7	1.27	2.19	0.77	0.64	0.39	1.72	0.6
WBGene00017225	fbxa-52	FTH domain-containing protein [Source:NCBI gene;Acc:184153]	3.28317	1.71509	0.00200006	0.0058181	yes	up	0.54	0.58	0.79	0.18	0.16	0.27	0.636667	0.203333
WBGene00017228	F07G11.1	Methyltransf_21 domain-containing protein [Source:NCBI gene;Acc:184156]	13.8712	3.79402	5.39984e-23	6.68915e-22	yes	up	2.98	3.76	3.57	0.2	0.35	0.22	3.43667	0.256667
WBGene00017229	F07G11.2	Methyltransf_21 domain-containing protein [Source:NCBI gene;Acc:184157]	12.4906	3.64277	6.77861e-05	0.00024964	yes	up	0.82	0.9	0.48	0.09	0	0.1	0.733333	0.0633333
WBGene00017230	F07G11.3	Glycosyltransferase family 92 protein [Source:NCBI gene;Acc:184158]	17.1098	4.09675	0.000732486	0.00229672	yes	up	0.27	0.16	0.19	0	0.02	0.02	0.206667	0.0133333
WBGene00017231	F07G11.4	Glycosyltransferase family 92 protein [Source:NCBI gene;Acc:184159]	27.3241	4.7721	2.67289e-18	2.73818e-17	yes	up	1.38	1.25	1.62	0.09	0.06	0.02	1.41667	0.0566667
WBGene00017232		-	6.19968	2.63219	6.57843e-07	3.09112e-06	yes	up	0.68	0.66	1.06	0.1	0.24	0.41	0.8	0.25
WBGene00017243	F08C6.5	Uncharacterized protein [Source:NCBI gene;Acc:184175]	3.5233	1.81693	4.30066e-07	2.05537e-06	yes	up	1.03	1.05	1.15	0.36	0.19	0.41	1.07667	0.32
WBGene00017247	F08D12.3	Uncharacterized protein [Source:NCBI gene;Acc:3565148]	0.329971	-1.59959	6.05535e-179	9.16498e-177	yes	down	34.57	34.93	32.81	106.28	108.18	106.09	34.1033	106.85
WBGene00017253	sdz-9	SKN-1 Dependent Zygotic transcript [Source:NCBI gene;Acc:173622]	0.475908	-1.07124	0.0063854	0.016798	yes	down	0.48	0.38	0.34	1.03	0.72	0.87	0.4	0.873333
WBGene00017257	F08F1.3	Uncharacterized protein [Source:NCBI gene;Acc:184189]	2.45211	1.29402	1.97484e-20	2.19754e-19	yes	up	16.72	14.58	15.58	6.98	6.07	6.8	15.6267	6.61667
WBGene00017304	nmad-1	DNA N6-methyl adenine demethylase [Source:NCBI gene;Acc:175765]	2.27848	1.18807	1.97534e-169	2.70501e-167	yes	up	241.46	240.59	247.65	111.22	111.28	109.05	243.233	110.517
WBGene00017312	pitr-5	Phosphate transporter [Source:NCBI gene;Acc:179104]	2.45897	1.29805	1.6854e-20	1.87858e-19	yes	up	5.18	4.06	4.83	1.94	1.85	2.1	4.69	1.96333
WBGene00017315	ugt-36	Glucuronosyltransferase [Source:NCBI gene;Acc:184266]	3.16755	1.66337	7.963e-17	7.62947e-16	yes	up	2.89	3.28	3	1.24	0.97	0.78	3.05667	0.996667
WBGene00017327	F10C1.8	LTD domain-containing protein [Source:NCBI gene;Acc:266725]	3.83138	1.93786	2.78839e-26	3.96401e-25	yes	up	13.8	13.36	14.35	3.94	4.03	3.27	13.8367	3.74667
WBGene00017331	ugt-40	Glucuronosyltransferase [Source:NCBI gene;Acc:184292]	2.68797	1.42652	1.29651e-13	1.02954e-12	yes	up	2.82	2.67	3.51	1.19	1.47	1.27	3	1.31
WBGene00017332	ugt-37	Glucuronosyltransferase [Source:NCBI gene;Acc:184293]	9.9822	3.31936	2.94904e-14	2.43996e-13	yes	up	4.53	4.42	3.01	0.67	0.21	0.36	3.98667	0.413333
WBGene00017334	F10D2.8	Glucuronosyltransferase [Source:NCBI gene;Acc:266913]	2.86647	1.51927	2.1199e-08	1.14961e-07	yes	up	9.48	10.58	8.35	3.11	4.52	3.52	9.47	3.71667
WBGene00017345		-	10.3393	3.37007	9.27081e-05	0.000334987	yes	up	1.23	2.1	0.58	0	0.14	0.18	1.30333	0.106667
WBGene00017347	F10E7.5	Ribosome assembly factor mrt4 [Source:NCBI gene;Acc:174168]	2.32241	1.21563	3.32106e-164	4.3411e-162	yes	up	172.3	177.26	171.01	80.82	72.13	77.38	173.523	76.7767
WBGene00017376	F11C7.2	Uncharacterized protein [Source:NCBI gene;Acc:181769]	0.449091	-1.15492	1.22514e-13	9.74015e-13	yes	down	12.3	12.04	11.87	24.38	33.32	26.15	12.07	27.95
WBGene00017382	F11D5.5	Uncharacterized protein [Source:NCBI gene;Acc:184346]	0.326002	-1.61705	0.00556939	0.0148375	yes	down	0.21	0.1	0.12	0.52	0.44	0.4	0.143333	0.453333
WBGene00017396	suex-1	Protein suex-1 [Source:NCBI gene;Acc:184375]	7.27472	2.86289	1.13663e-10	7.42628e-10	yes	up	5.98	8.87	9.91	1.74	0.66	1.17	8.25333	1.19
WBGene00017418	F13B6.3	Uncharacterized protein [Source:NCBI gene;Acc:177516]	0.385655	-1.37462	4.97572e-40	1.06328e-38	yes	down	5.12	4.76	4.34	13.3	11.97	12.76	4.74	12.6767
WBGene00017427	acp-5	ACid Phosphatase family [Source:NCBI gene;Acc:180849]	2.2146	1.14705	2.52665e-29	3.96426e-28	yes	up	12.16	13.61	12.51	5.98	5.67	6.23	12.76	5.96
WBGene00017433	F13H6.5	G_PROTEIN_RECEP_F1_2 domain-containing protein [Source:NCBI gene;Acc:179021]	2.17883	1.12355	5.93492e-07	2.80128e-06	yes	up	2.12	2.51	2.47	1.01	1.41	0.94	2.36667	1.12
WBGene00017465	F14F9.2	Uncharacterized protein [Source:NCBI gene;Acc:184484]	10.1539	3.34396	8.25586e-238	2.21587e-235	yes	up	49.36	49.14	53.17	4.79	5.04	5.67	50.5567	5.16667
WBGene00017471	F14H12.3	Uncharacterized protein [Source:NCBI gene;Acc:180709]	0.497847	-1.00622	2.02922e-12	1.50067e-11	yes	down	5.36	5.19	4.16	11.15	9.47	9.89	4.90333	10.17
WBGene00017473	F14H12.6	Uncharacterized protein [Source:NCBI gene;Acc:180711]	0.299251	-1.74057	0.00505405	0.0135723	yes	down	0.83	0.3	0.43	1.23	2.02	2.18	0.52	1.81
WBGene00017476	F15A8.1	Uncharacterized protein [Source:NCBI gene;Acc:184517]	18.458	4.20618	0.0155323	0.0371778	yes	up	0.55	1.04	0.53	0	0	0	0.706667	0
WBGene00017482	set-9	Histone-lysine N-methyltransferase set-9 [Source:NCBI gene;Acc:177196]	0.415542	-1.26693	1.03229e-66	4.05861e-65	yes	down	1.77	1.64	1.7	4.45	3.8	4.44	1.70333	4.23
WBGene00017490	pud-2.1	Protein Up-regulated in Daf-2(gf) [Source:NCBI gene;Acc:178713]	0.436303	-1.1966	1.50877e-27	2.23156e-26	yes	down	25.46	27.3	22.9	58.47	61.75	61.01	25.22	60.41
WBGene00017498	pud-4	PUD1_2 domain-containing protein [Source:NCBI gene;Acc:178712]	0.232176	-2.10671	5.03414e-17	4.85332e-16	yes	down	1.98	2.48	3.41	9.81	13.64	12.25	2.62333	11.9
WBGene00017499	pud-1.1	PUD1_2 domain-containing protein [Source:NCBI gene;Acc:178714]	0.152309	-2.71493	8.34356e-59	2.76698e-57	yes	down	8.55	7.3	7.97	46.38	65.53	51.95	7.94	54.62
WBGene00017500	pud-2.2	Protein Up-regulated in Daf-2(gf) [Source:NCBI gene;Acc:178710]	0.436303	-1.1966	1.50877e-27	2.23156e-26	yes	down	25.46	27.3	22.9	58.47	61.75	61.01	25.22	60.41
WBGene00017501	pud-3	PUD1_2 domain-containing protein [Source:NCBI gene;Acc:178711]	0.302717	-1.72396	1.90811e-15	1.69208e-14	yes	down	3.58	5.04	3.71	14.18	15.34	12.73	4.11	14.0833
WBGene00017504	F16B4.2	Uncharacterized protein [Source:NCBI gene;Acc:178649]	2.06447	1.04577	1.48593e-11	1.03717e-10	yes	up	6.29	5.79	6.84	3.4	2.99	3.1	6.30667	3.16333
WBGene00017507	F16B4.5	Uncharacterized protein [Source:NCBI gene;Acc:178647]	6.12786	2.61538	0	0	yes	up	144.05	140.48	147.62	19.38	20.95	21.31	144.05	20.5467
WBGene00017509	F16B4.7	Uncharacterized protein [Source:NCBI gene;Acc:178646]	4.47457	2.16175	4.34539e-22	5.1851e-21	yes	up	206.49	237.28	219.21	39.26	55.81	63.61	220.993	52.8933
WBGene00017532	ent-5	Equilibrative Nucleoside Transporter [Source:NCBI gene;Acc:184599]	0.459894	-1.12063	3.80674e-08	2.01181e-07	yes	down	2	1.1	1.4	3.67	3.16	3.27	1.5	3.36667
WBGene00017539	F17E9.2	Uncharacterized protein [Source:NCBI gene;Acc:184618]	0.409371	-1.28852	9.73398e-05	0.000350905	yes	down	2.13	3.07	1.44	6.84	4.6	5.18	2.21333	5.54
WBGene00017560	F18C5.5	Uncharacterized protein [Source:NCBI gene;Acc:174084]	0.468688	-1.0933	1.69822e-07	8.45747e-07	yes	down	2.38	2.38	2.8	5.26	5.68	5.83	2.52	5.59
WBGene00017587	F19B10.5	Uncharacterized protein [Source:NCBI gene;Acc:184670]	0.49922	-1.00225	0.000669147	0.00211359	yes	down	0.49	0.57	0.47	1.11	1.13	0.89	0.51	1.04333
WBGene00017614	F20A1.2	G_PROTEIN_RECEP_F1_2 domain-containing protein [Source:NCBI gene;Acc:184704]	2.86059	1.51631	0.000514555	0.0016549	yes	up	0.61	0.88	1.17	0.37	0.43	0.15	0.886667	0.316667
WBGene00017618	F20A1.6	Uncharacterized protein [Source:NCBI gene;Acc:179087]	3.84498	1.94297	1.06547e-221	2.43727e-219	yes	up	131.96	141.77	142.91	51.94	47.64	47.97	138.88	49.1833
WBGene00017628	F20B6.4	Uncharacterized protein [Source:NCBI gene;Acc:184713]	2.02966	1.02124	1.70759e-05	6.81614e-05	yes	up	4.98	6.7	5.42	3.07	2.96	2.93	5.7	2.98667
WBGene00017634	F20D6.2	Methyltransf_21 domain-containing protein [Source:NCBI gene;Acc:184723]	9.95657	3.31565	3.85137e-14	3.16054e-13	yes	up	2.57	1.92	1.9	0.1	0.24	0.33	2.13	0.223333
WBGene00017635	F20D6.5	CHK domain-containing protein [Source:NCBI gene;Acc:184724]	2.26964	1.18246	7.08028e-10	4.34266e-09	yes	up	3.18	3.28	3.51	1.56	1.42	1.59	3.32333	1.52333
WBGene00017667	ttr-37	TransThyretin-Related family domain [Source:NCBI gene;Acc:184782]	2.59253	1.37436	1.76225e-85	9.61356e-84	yes	up	97.48	91.94	95.12	37.67	38.28	37.58	94.8467	37.8433
WBGene00017671	pgal-1	putative peptidyl-alpha-hydroxyglycine alpha-amidating lyase pgal-1 [Source:NCBI gene;Acc:172108]	2.40353	1.26516	3.49295e-209	7.10234e-207	yes	up	215.29	215.74	219.22	95.2	87.16	97.74	216.75	93.3667
WBGene00017691	ilys-5	Lysozyme [Source:NCBI gene;Acc:180928]	0.411974	-1.27937	2.98958e-06	1.30232e-05	yes	down	1.97	3.18	2.85	6.86	6.78	7.12	2.66667	6.92
WBGene00017695	fip-1	Fungus-induced protein 1 [Source:NCBI gene;Acc:184814]	5.29766	2.40536	6.51579e-06	2.73712e-05	yes	up	11.7	13.07	10.55	1.79	2.81	2.7	11.7733	2.43333
WBGene00017698	F22B7.9	Uncharacterized protein [Source:NCBI gene;Acc:176213]	2.41911	1.27448	1.38863e-219	3.03839e-217	yes	up	197.05	197.06	191.09	84.65	80.98	84.75	195.067	83.46
WBGene00017711	F22E5.13	Uncharacterized protein [Source:NCBI gene;Acc:184841]	2.31066	1.2083	7.08518e-10	4.34434e-09	yes	up	4.8	5.64	5.41	2.59	1.87	3.04	5.28333	2.5
WBGene00017712	F22E5.17	FBA_2 domain-containing protein [Source:NCBI gene;Acc:173611]	0.422237	-1.24388	2.06068e-11	1.42646e-10	yes	down	2.87	3.35	2.59	6.61	8.65	6.2	2.93667	7.15333
WBGene00017715	F22F1.3	Uncharacterized protein [Source:NCBI gene;Acc:184851]	2.16812	1.11644	4.14887e-06	1.7815e-05	yes	up	3.13	4.44	3.25	2.14	1.36	1.68	3.60667	1.72667
WBGene00017722	F22F7.4	Glycosyltransferase family 92 protein [Source:NCBI gene;Acc:184863]	0.352145	-1.50576	8.84586e-05	0.000320726	yes	down	0.28	0.36	0.29	1.02	0.92	0.82	0.31	0.92
WBGene00017725	F22H10.1	Protein kinase domain-containing protein [Source:NCBI gene;Acc:184871]	0.0471706	-4.40597	0.0136522	0.0331188	yes	down	0	0	0	0.33	0.09	0.04	0	0.153333
WBGene00017735	did-2	uncharacterized protein [Source:NCBI gene;Acc:171801]	2.54955	1.35024	1.39373e-60	4.77953e-59	yes	up	53.83	53.52	51.77	25.32	20.45	18.82	53.04	21.53
WBGene00017743	F23F1.2	Uncharacterized protein [Source:NCBI gene;Acc:184900]	255.029	7.99452	6.23184e-47	1.59805e-45	yes	up	20.33	22.24	22.83	0.2	0	0.09	21.8	0.0966667
WBGene00017748	F23F1.7	Uncharacterized protein [Source:NCBI gene;Acc:184904]	2.71043	1.43852	1.28224e-29	2.03883e-28	yes	up	25.29	27.54	25.23	9.96	11.12	8.77	26.02	9.95
WBGene00017769	hmgs-1	Hydroxymethylglutaryl-CoA synthase [Source:NCBI gene;Acc:178956]	2.68824	1.42666	2.46989e-05	9.64479e-05	yes	up	4.56	4.34	4.48	2.66	1.17	1.36	4.46	1.73
WBGene00017806	F26A1.8	Uncharacterized protein [Source:NCBI gene;Acc:184948]	2.02684	1.01923	0.00918404	0.0233251	yes	up	0.72	0.69	1.11	0.41	0.57	0.28	0.84	0.42
WBGene00017819	F26D11.2	Uncharacterized protein [Source:NCBI gene;Acc:184973]	14.1588	3.82363	5.23553e-18	5.26692e-17	yes	up	1.56	1.68	1.47	0.1	0.11	0.13	1.57	0.113333
WBGene00017836	F26F12.5	Uncharacterized protein [Source:NCBI gene;Acc:178974]	2.46634	1.30237	1.67277e-13	1.31432e-12	yes	up	9.13	8.92	8.08	3.93	3.08	3.98	8.71	3.66333
WBGene00017839	F26G1.3	Uncharacterized protein [Source:NCBI gene;Acc:184994]	4.85314	2.27892	2.57499e-06	1.13028e-05	yes	up	3.17	3.03	2	0.74	0.9	0.62	2.73333	0.753333
WBGene00017905	F28F5.6	Uncharacterized protein [Source:NCBI gene;Acc:259515]	2.09219	1.06501	1.65937e-11	1.15422e-10	yes	up	16.37	16.46	17.18	8.28	8.44	8.17	16.67	8.29667
WBGene00017923	F29B9.8	Uncharacterized protein [Source:NCBI gene;Acc:177227]	0.490023	-1.02908	4.99446e-41	1.09519e-39	yes	down	11.31	12.63	12.33	27.05	24.71	24.8	12.09	25.52
WBGene00017941	F31A9.2	ncRNA [Source:NCBI gene;Acc:185138]	2.41335	1.27104	0.00716403	0.0186537	yes	up	2.61	4.1	3.62	2.28	0.81	0.57	3.44333	1.22
WBGene00017969	ctsa-3.1	Serine carboxypeptidase ctsa-3.1 [Source:NCBI gene;Acc:174189]	2.53167	1.34009	4.06031e-43	9.38393e-42	yes	up	11.88	11.73	13.05	5.59	4.34	5.06	12.22	4.99667
WBGene00018031	F35B3.4	DB domain-containing protein [Source:NCBI gene;Acc:185255]	3.02293	1.59595	7.09903e-47	1.81811e-45	yes	up	19.51	19.36	19.62	7.06	7.3	5.62	19.4967	6.66
WBGene00018050	clec-139	C-type LECtin [Source:NCBI gene;Acc:185283]	4.47275	2.16116	0.000576928	0.0018405	yes	up	0.83	0.64	1.04	0.09	0.27	0.23	0.836667	0.196667
WBGene00018052	F35F10.1	PAW domain-containing protein [Source:NCBI gene;Acc:185308]	2.82986	1.50073	2.19385e-25	2.99811e-24	yes	up	11.57	11.02	12.13	4.03	4.01	4.69	11.5733	4.24333
WBGene00018054		-	3.54764	1.82686	0.00590098	0.015636	yes	up	0.22	0.22	0.13	0.07	0.06	0.03	0.19	0.0533333
WBGene00018055	F35F10.5	Uncharacterized protein [Source:NCBI gene;Acc:185310]	2.07614	1.05391	0.000361963	0.00119546	yes	up	2.92	3.18	2.24	1.17	1.17	1.83	2.78	1.39
WBGene00018056	F35F10.6	Uncharacterized protein [Source:NCBI gene;Acc:185311]	3.3496	1.74399	4.5564e-13	3.50211e-12	yes	up	5.47	4.31	4.43	1.45	1.63	1.3	4.73667	1.46
WBGene00018057	F35F10.7	Uncharacterized protein [Source:NCBI gene;Acc:185312]	2.90218	1.53714	1.34373e-09	8.0696e-09	yes	up	4.21	4.09	3.85	1.32	1.55	1.47	4.05	1.44667
WBGene00018078	F35H12.6	Uncharacterized protein [Source:NCBI gene;Acc:266942]	2.44964	1.29257	3.50718e-09	2.03986e-08	yes	up	8.85	10.17	9.6	4.51	2.94	4.67	9.54	4.04
WBGene00018105	clec-19	C-type LECtin [Source:NCBI gene;Acc:185385]	99.0776	6.63049	4.3238e-10	2.68719e-09	yes	up	1.93	1.5	1.23	0.02	0.02	0	1.55333	0.0133333
WBGene00018112	F36H9.4	TIL domain-containing protein [Source:NCBI gene;Acc:353436]	2.22228	1.15204	1.89329e-22	2.29729e-21	yes	up	77.81	93.9	82.82	39.68	35.84	35.75	84.8433	37.09
WBGene00018114	srt-41	Serpentine Receptor, class T [Source:NCBI gene;Acc:185392]	5.2545	2.39355	6.50628e-16	5.92631e-15	yes	up	2.36	2.39	2.34	0.4	0.36	0.65	2.36333	0.47
WBGene00018132	F37A4.2	Uncharacterized protein [Source:NCBI gene;Acc:175947]	797.32	9.63902	4.11158e-14	3.36859e-13	yes	up	11.31	7.02	4.82	0	0	0	7.71667	0
WBGene00018145	F37C4.5	Protein F37C4.5 [Source:NCBI gene;Acc:177146]	0.496291	-1.01074	1.708e-112	1.32239e-110	yes	down	36.66	33.49	32.37	71.94	65.79	69.91	34.1733	69.2133
WBGene00018174	F38B6.4	Phosphoribosylglycinamide formyltransferase [Source:NCBI gene;Acc:180935]	2.50774	1.32638	1.46984e-32	2.52888e-31	yes	up	4.34	4.53	4.44	1.98	1.61	1.89	4.43667	1.82667
WBGene00018184	F38E9.1	Uncharacterized protein [Source:NCBI gene;Acc:181712]	0.455785	-1.13357	1.01054e-40	2.19441e-39	yes	down	3.88	4.02	3.69	9.39	8	8.84	3.86333	8.74333
WBGene00018191	frpr-7	G_PROTEIN_RECEP_F1_2 domain-containing protein [Source:NCBI gene;Acc:185489]	2.12367	1.08656	2.66434e-11	1.82736e-10	yes	up	3.63	2.98	3.52	1.69	1.76	1.54	3.37667	1.66333
WBGene00018195	btb-16	BTB domain-containing protein [Source:NCBI gene;Acc:173674]	2.21103	1.14472	3.63962e-11	2.47184e-10	yes	up	4.76	6.13	6.33	2.72	3.05	2.26	5.74	2.67667
WBGene00018198	F39E9.6	Uncharacterized protein [Source:NCBI gene;Acc:173677]	3.51402	1.81312	1.57753e-07	7.88568e-07	yes	up	1.2	1.18	1.54	0.33	0.35	0.31	1.30667	0.33
WBGene00018203	F39F10.3	Protein kinase domain-containing protein [Source:NCBI gene;Acc:185498]	0.485283	-1.0431	2.48741e-05	9.70565e-05	yes	down	1.28	1.5	1.13	2.93	2.43	2.96	1.30333	2.77333
WBGene00018211	oac-24	Acyl_transf_3 domain-containing protein [Source:NCBI gene;Acc:185503]	8.25002	3.0444	2.41855e-06	1.06673e-05	yes	up	0.31	0.3	0.34	0.03	0.05	0.04	0.316667	0.04
WBGene00018217	F40A3.2	EGF-like domain-containing protein [Source:NCBI gene;Acc:179169]	2.37378	1.24719	5.93303e-33	1.03404e-31	yes	up	23.95	24.77	27.45	11.06	11.27	10.53	25.39	10.9533
WBGene00018229	F40C5.2	Uncharacterized protein [Source:NCBI gene;Acc:185515]	0.410807	-1.28347	1.42701e-06	6.47412e-06	yes	down	3.94	2.4	5.28	9.01	10.9	8.66	3.87333	9.52333
WBGene00018262	cyp-33C3	CYtochrome P450 family [Source:NCBI gene;Acc:3565571]	2.01054	1.00758	7.26158e-12	5.1707e-11	yes	up	2.98	3.17	3.36	1.7	1.72	1.79	3.17	1.73667
WBGene00018280	F41C6.7	Uncharacterized protein [Source:NCBI gene;Acc:185601]	2.12635	1.08838	6.85084e-08	3.53246e-07	yes	up	1.78	2.26	2.59	0.93	1.39	1.12	2.21	1.14667
WBGene00018288	F41E6.7	Uncharacterized protein [Source:NCBI gene;Acc:185618]	2.42555	1.27831	5.38843e-10	3.33341e-09	yes	up	5.16	6.4	5.06	2.09	2.6	2.41	5.54	2.36667
WBGene00018305	exos-8	Ribosomal RNA-processing protein 43 [Source:NCBI gene;Acc:174111]	49.8471	5.63944	0.00158705	0.00470298	yes	up	6.23	8	6.5	0	0.41	0	6.91	0.136667
WBGene00018310	F41G4.7	Uncharacterized protein [Source:NCBI gene;Acc:181732]	0.452433	-1.14423	0.0131194	0.0319803	yes	down	0.31	0.12	0.54	0.92	0.61	0.74	0.323333	0.756667
WBGene00018324	F42A6.2	Uncharacterized protein [Source:NCBI gene;Acc:185646]	0.401247	-1.31744	5.28239e-11	3.54803e-10	yes	down	14.34	13.31	12.39	34.88	38.41	33.05	13.3467	35.4467
WBGene00018338	F42A9.9	Uncharacterized protein [Source:NCBI gene;Acc:185657]	2.44833	1.2918	0.000671906	0.00212022	yes	up	1.68	1.61	2.56	0.72	0.84	0.93	1.95	0.83
WBGene00018343	F42A10.7	Uncharacterized protein [Source:NCBI gene;Acc:175875]	2.12552	1.08782	3.06471e-134	3.11579e-132	yes	up	280.57	258.31	260.7	133.07	130.9	126.25	266.527	130.073
WBGene00018345	F42C5.3	Uncharacterized protein [Source:NCBI gene;Acc:185663]	2.3196	1.21387	7.224e-24	9.28602e-23	yes	up	13.08	12.25	12.95	5.74	5.39	5.85	12.76	5.66
WBGene00018363	nlp-52	Neuropeptide-Like Protein [Source:NCBI gene;Acc:185678]	3.72206	1.8961	9.15969e-45	2.22956e-43	yes	up	184.72	201.36	225.29	66.86	62.98	51.45	203.79	60.43
WBGene00018378	F43C11.1	Uncharacterized protein [Source:NCBI gene;Acc:185695]	2.23433	1.15984	0.00120474	0.00363983	yes	up	3.96	3.1	2.35	1.64	1.11	1.61	3.13667	1.45333
WBGene00018393	msra-1	Peptide-methionine (S)-S-oxide reductase [Source:NCBI gene;Acc:185709]	2.05007	1.03567	3.42128e-72	1.48748e-70	yes	up	121.99	120.96	121.21	60.42	63.33	60.53	121.387	61.4267
WBGene00018406	F44A2.7	Uncharacterized protein [Source:NCBI gene;Acc:185721]	4.76236	2.25168	0.00158005	0.00468361	yes	up	0.44	0.37	0.8	0.14	0.07	0.15	0.536667	0.12
WBGene00018448		-	0.306337	-1.70681	1.9722e-08	1.07356e-07	yes	down	0.34	0.42	0.32	1.28	1.21	1.14	0.36	1.21
WBGene00018452	F45D11.5	BTB domain-containing protein [Source:NCBI gene;Acc:173479]	0.471786	-1.08379	0.00551795	0.0147082	yes	down	0.57	1.26	0.48	1.72	1.66	1.64	0.77	1.67333
WBGene00018459	F45D11.14	Uncharacterized protein [Source:NCBI gene;Acc:185788]	0.311924	-1.68073	1.34928e-14	1.13931e-13	yes	down	12.77	8.34	7.82	37.39	35.23	30.26	9.64333	34.2933
WBGene00018460	F45D11.15	Uncharacterized protein [Source:NCBI gene;Acc:185789]	0.397863	-1.32966	5.06438e-05	0.000189561	yes	down	3.92	7.34	6.62	12.67	15.66	18.07	5.96	15.4667
WBGene00018478	otpl-5	OToPetrin-Like [Source:NCBI gene;Acc:185806]	3.90006	1.9635	0.00472095	0.0127698	yes	up	0.28	0.22	0.19	0.06	0.03	0.09	0.23	0.06
WBGene00018556	srt-36	Serpentine Receptor, class T [Source:NCBI gene;Acc:185926]	9.23598	3.20726	0.0169063	0.0400569	yes	up	0.19	0.27	0.17	0.02	0.02	0	0.21	0.0133333
WBGene00018573	oac-30	Acyl_transf_3 domain-containing protein [Source:NCBI gene;Acc:185942]	0.364257	-1.45697	0.000261984	0.000884263	yes	down	0.21	0.18	0.15	0.49	0.49	0.55	0.18	0.51
WBGene00018590	pdf-2	PDF (arthropod Pigment Dispersing Factor) homolog [Source:NCBI gene;Acc:185966]	2.6301	1.39512	2.17822e-116	1.76094e-114	yes	up	155.91	160.28	157.53	62.96	63.96	60.45	157.907	62.4567
WBGene00018601	F48C1.9	Uncharacterized protein [Source:NCBI gene;Acc:266832]	6.09715	2.60814	2.79457e-14	2.31596e-13	yes	up	24.32	29.43	21.32	4.09	5.37	3.83	25.0233	4.43
WBGene00018602	F48D6.4	Uncharacterized protein [Source:NCBI gene;Acc:180697]	2.80065	1.48576	0	0	yes	up	1104.17	1121.66	1146.84	430.59	394.89	420.77	1124.22	415.417
WBGene00018614	pals-31	Protein containing ALS2cr12 (ALS2CR12) signature [Source:NCBI gene;Acc:185992]	2.18408	1.12702	4.11621e-16	3.78008e-15	yes	up	16.28	17	16.03	9.02	6.46	8.13	16.4367	7.87
WBGene00018615	F48G7.4	Uncharacterized protein [Source:NCBI gene;Acc:185993]	5.65166	2.49867	4.65358e-104	3.15409e-102	yes	up	18.62	18.55	18.53	3.38	3.67	3.13	18.5667	3.39333
WBGene00018617	srt-17	Serpentine Receptor, class T [Source:NCBI gene;Acc:185994]	2.21824	1.14942	0.00765991	0.0198193	yes	up	0.41	0.89	0.31	0.15	0.3	0.25	0.536667	0.233333
WBGene00018618	F48G7.7	Uncharacterized protein [Source:NCBI gene;Acc:185995]	12.9045	3.68981	5.23901e-23	6.49792e-22	yes	up	6.05	8.89	7.92	0.78	0.74	0.31	7.62	0.61
WBGene00018637	F49E8.6	Uncharacterized protein [Source:NCBI gene;Acc:177531]	0.475782	-1.07163	4.79355e-05	0.000179993	yes	down	0.65	1.56	1.16	2.3	2.13	2.94	1.12333	2.45667
WBGene00018675	F52C9.5	Uncharacterized protein [Source:NCBI gene;Acc:186097]	2.06699	1.04753	0.0142733	0.0344883	yes	up	0.45	0.41	0.32	0.17	0.16	0.27	0.393333	0.2
WBGene00018741	comt-1	Catechol-O-MethylTransferase family [Source:NCBI gene;Acc:186152]	5.55481	2.47374	9.04684e-05	0.0003276	yes	up	0.32	0.4	0.22	0.01	0.07	0.09	0.313333	0.0566667
WBGene00018783	cbs-2	Cystathionine Beta-Synthase [Source:NCBI gene;Acc:186197]	0.365411	-1.45241	1.58249e-16	1.48834e-15	yes	down	1.04	0.94	0.98	2.45	2.84	3.08	0.986667	2.79
WBGene00018814	F54D11.4	Uncharacterized protein [Source:NCBI gene;Acc:178852]	0.469894	-1.08959	3.4978e-32	5.94685e-31	yes	down	20.06	18.9	16	40.66	37.52	42.86	18.32	40.3467
WBGene00018819	rog-1	IRS-type PTB domain-containing protein [Source:NCBI gene;Acc:186242]	0.454019	-1.13917	3.27117e-51	9.1077e-50	yes	down	4.93	4.69	4.92	11.92	10.09	11.08	4.84667	11.03
WBGene00018820	F54D12.7	CW domain-containing protein [Source:NCBI gene;Acc:173516]	5.22116	2.38437	0.00660925	0.017337	yes	up	0.37	0.56	0.34	0.08	0.04	0.13	0.423333	0.0833333
WBGene00018871	F55C12.4	Uncharacterized protein [Source:NCBI gene;Acc:173995]	2.5033	1.32383	3.67512e-15	3.20955e-14	yes	up	7.76	8.55	8.21	3.73	3.5	2.9	8.17333	3.37667
WBGene00018873	F55C12.6	DUF1248 domain-containing protein [Source:NCBI gene;Acc:186303]	3.56889	1.83547	5.25579e-11	3.53134e-10	yes	up	2.14	2.05	1.84	0.58	0.57	0.6	2.01	0.583333
WBGene00018900	rod-1	Kinetochore-associated protein rod-1 [Source:NCBI gene;Acc:177520]	0.479286	-1.06104	5.3876e-39	1.11922e-37	yes	down	1.84	1.79	1.62	3.92	3.45	3.92	1.75	3.76333
WBGene00018910	F56A4.2	C-type lectin domain-containing protein [Source:NCBI gene;Acc:178721]	0.109624	-3.18936	0.00493323	0.0132726	yes	down	0	0.04	0.05	0.41	0.22	0.32	0.03	0.316667
WBGene00018919		-	8.8083	3.13886	0.00420435	0.011496	yes	up	0.12	0.12	0.11	0.01	0.01	0.01	0.116667	0.01
WBGene00018924	F56A11.4	G_PROTEIN_RECEP_F1_2 domain-containing protein [Source:NCBI gene;Acc:176881]	2.37351	1.24702	8.59811e-06	3.56719e-05	yes	up	2.01	1.83	1.97	0.8	0.58	1.2	1.93667	0.86
WBGene00018929		-	0.0921371	-3.44007	0.0119721	0.0294978	yes	down	0	0.07	0	0.1	0.18	0.44	0.0233333	0.24
WBGene00018931	ugt-52	Glucuronosyltransferase [Source:NCBI gene;Acc:176904]	2.40119	1.26375	1.1371e-40	2.46393e-39	yes	up	10.79	11.22	11.58	5.55	4.67	4.9	11.1967	5.04
WBGene00018937	F56B6.6	Uncharacterized protein [Source:NCBI gene;Acc:186359]	2.40365	1.26523	2.85795e-07	1.38461e-06	yes	up	5.59	6.59	6.75	2.86	2.25	3.09	6.31	2.73333
WBGene00018946	F56C3.9	BTB domain-containing protein [Source:NCBI gene;Acc:186367]	3.40131	1.76609	5.42358e-39	1.12553e-37	yes	up	16.7	17.4	18.97	5.49	5.29	5.48	17.69	5.42
WBGene00018948	F56C9.3	ZT_dimer domain-containing protein [Source:NCBI gene;Acc:176036]	0.482824	-1.05043	1.53422e-52	4.42461e-51	yes	down	10.59	9.58	9.69	21.65	20.91	21.13	9.95333	21.23
WBGene00018971	clec-67	C-type lectin domain-containing protein [Source:NCBI gene;Acc:177151]	0.332487	-1.58863	5.26753e-18	5.29647e-17	yes	down	1.33	1.08	0.97	3.55	3.15	3.66	1.12667	3.45333
WBGene00018973	srz-20	Serpentine Receptor, class Z [Source:NCBI gene;Acc:186389]	11.1571	3.47989	0.0086607	0.0221412	yes	up	0.48	0.12	0.18	0	0	0.06	0.26	0.02
WBGene00019016	F57F4.2	Uncharacterized protein [Source:NCBI gene;Acc:186454]	10.0252	3.32556	0	0	yes	up	571.35	606.1	597.05	61.35	59.48	63.03	591.5	61.2867
WBGene00019054	F58F6.6	Uncharacterized protein [Source:NCBI gene;Acc:186532]	3.14377	1.6525	0.0209729	0.0484322	yes	up	0.32	0.43	0.26	0.02	0.23	0.09	0.336667	0.113333
WBGene00019060	acox-3	Acyl-coenzyme A oxidase acox-3 [Source:NCBI gene;Acc:177386]	2.10955	1.07693	5.92892e-62	2.09753e-60	yes	up	21.33	21.63	21.95	10.56	10.12	11.12	21.6367	10.6
WBGene00019103	F59D6.1	Uncharacterized protein [Source:NCBI gene;Acc:186612]	0.233355	-2.0994	6.73146e-21	7.63834e-20	yes	down	2.57	2.85	2.98	11.12	13.37	13.85	2.8	12.78
WBGene00019106	irld-38	Insulin/EGF-Receptor L Domain protein [Source:NCBI gene;Acc:186614]	2.64498	1.40325	0.017747	0.0418126	yes	up	0.32	0.28	0.36	0.06	0.18	0.14	0.32	0.126667
WBGene00019111	F59E11.5	DUF19 domain-containing protein [Source:NCBI gene;Acc:179278]	2.0045	1.00325	1.10532e-35	2.0814e-34	yes	up	29.32	24.66	25.84	14.25	13.27	13.62	26.6067	13.7133
WBGene00019112	F59E11.6	DUF19 domain-containing protein [Source:NCBI gene;Acc:186623]	3.53862	1.82319	0.0112769	0.0279804	yes	up	0.55	0.63	0.49	0.04	0.22	0.23	0.556667	0.163333
WBGene00019146	H02F09.3	Uncharacterized protein [Source:NCBI gene;Acc:186667]	2.21125	1.14486	0.00642687	0.016896	yes	up	0.29	0.14	0.2	0.11	0.08	0.1	0.21	0.0966667
WBGene00019156	H04M03.12	Uncharacterized protein [Source:NCBI gene;Acc:186690]	2.52632	1.33704	6.76248e-34	1.21327e-32	yes	up	12.98	13.15	14.69	5.35	5.72	6.35	13.6067	5.80667
WBGene00019174	H09G03.1	ncRNA [Source:NCBI gene;Acc:186710]	2.76397	1.46674	0.000332181	0.00110362	yes	up	3.88	2.78	2.85	1.06	1.08	1.6	3.17	1.24667
WBGene00019178	scl-12	SCP domain-containing protein [Source:NCBI gene;Acc:186714]	13.0995	3.71144	0	0	yes	up	279.31	299.02	299.93	24.15	23.44	21.99	292.753	23.1933
WBGene00019179	scl-13	SCP domain-containing protein [Source:NCBI gene;Acc:178798]	12.662	3.66244	0	0	yes	up	162.35	168.75	174.48	14.81	13.41	13.22	168.527	13.8133
WBGene00019189	H11L12.1	Uncharacterized protein [Source:NCBI gene;Acc:186723]	0.233605	-2.09786	1.91751e-26	2.73949e-25	yes	down	1.74	1.49	1.51	7.95	5.65	7.38	1.58	6.99333
WBGene00019202	H14N18.2	Uncharacterized protein [Source:NCBI gene;Acc:186745]	7.28175	2.86428	5.93915e-18	5.95691e-17	yes	up	2.56	3.35	3.34	0.52	0.33	0.48	3.08333	0.443333
WBGene00019224	gnrr-5	G_PROTEIN_RECEP_F1_2 domain-containing protein [Source:NCBI gene;Acc:186759]	2.10275	1.07228	6.20487e-08	3.20843e-07	yes	up	2.69	3.27	3.59	1.34	1.47	1.91	3.18333	1.57333
WBGene00019233	ugt-14	Glucuronosyltransferase [Source:NCBI gene;Acc:186767]	4.75906	2.25068	4.64964e-11	3.13349e-10	yes	up	0.95	1.75	1.56	0.24	0.4	0.29	1.42	0.31
WBGene00019236	H23N18.5	Uncharacterized protein [Source:NCBI gene;Acc:186770]	5.04206	2.33401	1.54654e-35	2.9041e-34	yes	up	36.06	40.37	41.83	9.6	8.07	7.03	39.42	8.23333
WBGene00019269	H41C03.2	Lipase_3 domain-containing protein [Source:NCBI gene;Acc:186812]	2.82107	1.49624	0.000498219	0.00160775	yes	up	0.89	0.76	0.99	0.3	0.26	0.42	0.88	0.326667
WBGene00019281	K01A2.6	Uncharacterized protein [Source:NCBI gene;Acc:186818]	39.0036	5.28554	0.000391222	0.00128471	yes	up	0.78	1.49	0.42	0	0	0	0.896667	0
WBGene00019283	K01A2.9	Uncharacterized protein [Source:NCBI gene;Acc:186820]	4.5894	2.19831	0.0103909	0.0260388	yes	up	1.35	0.79	1.93	0.19	0.1	0.54	1.35667	0.276667
WBGene00019306	K02E7.1	C6 domain-containing protein [Source:NCBI gene;Acc:186885]	0.46844	-1.09406	0.00541858	0.0144644	yes	down	1.35	2.04	1.49	3.1	4.98	2.71	1.62667	3.59667
WBGene00019311		-	0.385241	-1.37617	2.03093e-07	1.00153e-06	yes	down	0.33	0.59	0.44	1.39	0.93	1.26	0.453333	1.19333
WBGene00019331	dos-3	Delta and OSM-11-like [Source:NCBI gene;Acc:186905]	7.7588	2.95583	7.71429e-20	8.36234e-19	yes	up	1.01	1.43	1.34	0.21	0.14	0.16	1.26	0.17
WBGene00019332	K02F3.9	Uncharacterized protein [Source:NCBI gene;Acc:175241]	2.62904	1.39454	2.69557e-84	1.45085e-82	yes	up	91.25	91.51	90.14	37.81	33.73	36.46	90.9667	36
WBGene00019341	K02F6.7	Uncharacterized protein [Source:NCBI gene;Acc:173604]	0.489353	-1.03105	1.37702e-10	8.94462e-10	yes	down	2.18	1.48	2	4.49	3.59	3.87	1.88667	3.98333
WBGene00019355	K03B4.4	Uncharacterized protein [Source:NCBI gene;Acc:186919]	2.38941	1.25665	2.43173e-33	4.30525e-32	yes	up	61.42	67.68	66.64	30.63	28.08	27.76	65.2467	28.8233
WBGene00019368	txt-4	Lipase_3 domain-containing protein [Source:NCBI gene;Acc:176959]	0.480532	-1.0573	2.36525e-05	9.25953e-05	yes	down	2.77	0.97	1.61	2.38	3.14	3.16	1.78333	2.89333
WBGene00019376	lipl-4	Lipase lipl-4 [Source:NCBI gene;Acc:179046]	2.96038	1.56578	1.87274e-15	1.66144e-14	yes	up	3.77	3.82	3.7	1.35	1.35	1.36	3.76333	1.35333
WBGene00019382	K04C2.5	Uncharacterized protein [Source:NCBI gene;Acc:186982]	5.4053	2.43437	4.39136e-25	5.89714e-24	yes	up	20.32	21.24	20.99	4.43	4.76	2.93	20.85	4.04
WBGene00019388	K04F1.9	Uncharacterized protein [Source:NCBI gene;Acc:186995]	3.86221	1.94943	1.95559e-29	3.08752e-28	yes	up	97.09	63	68.91	5.17	23.02	18.23	76.3333	15.4733
WBGene00019445	frpr-12	G_PROTEIN_RECEP_F1_2 domain-containing protein [Source:NCBI gene;Acc:259953]	2.82531	1.49841	0.00011254	0.000402171	yes	up	0.77	0.91	1.17	0.37	0.26	0.42	0.95	0.35
WBGene00019464	K07B1.4	Acyltransferase [Source:NCBI gene;Acc:179314]	2.63245	1.3964	6.30246e-43	1.45325e-41	yes	up	16.5	16.43	18.94	6.75	6.3	6.83	17.29	6.62667
WBGene00019471	cyp-35B2	CYtochrome P450 family [Source:NCBI gene;Acc:187093]	4.89793	2.29217	1.63118e-05	6.53185e-05	yes	up	0.47	0.52	0.52	0.15	0.11	0.06	0.503333	0.106667
WBGene00019472	cyp-35B1	CYtochrome P450 family [Source:NCBI gene;Acc:178803]	3.29847	1.7218	4.80486e-26	6.78274e-25	yes	up	4.5	4.47	4.04	1.32	1.31	1.45	4.33667	1.36
WBGene00019473	cyp-35A5	CYtochrome P450 family [Source:NCBI gene;Acc:178802]	2.05786	1.04115	0.0103341	0.025919	yes	up	0.61	0.68	0.41	0.39	0.26	0.2	0.566667	0.283333
WBGene00019482	K07C11.10	Uncharacterized protein [Source:NCBI gene;Acc:179203]	2.05169	1.03681	9.39906e-06	3.87632e-05	yes	up	6.34	8.72	6.78	3.44	3.93	3.22	7.28	3.53
WBGene00019489	K07E1.1	1,2-dihydroxy-3-keto-5-methylthiopentene dioxygenase homolog 2 [Source:NCBI gene;Acc:24104726]	2.70737	1.43689	1.9924e-86	1.09582e-84	yes	up	63.02	60.6	58.5	22.79	22.3	24.66	60.7067	23.25
WBGene00019509	K07H8.9	KH domain-containing protein [Source:NCBI gene;Acc:177620]	0.375623	-1.41264	3.65986e-48	9.60535e-47	yes	down	9.5	7.47	7.94	22.45	23.41	22.63	8.30333	22.83
WBGene00019515	ugt-19	Glucuronosyltransferase [Source:NCBI gene;Acc:187129]	2.54002	1.34484	5.5222e-11	3.70293e-10	yes	up	2.17	2.43	2.48	0.98	0.96	0.94	2.36	0.96
WBGene00019524	K08D9.2	Glycosyltransferase family 92 protein [Source:NCBI gene;Acc:187146]	16.921	4.08075	1.69496e-13	1.33124e-12	yes	up	0.87	1.18	1.17	0.04	0.12	0.04	1.07333	0.0666667
WBGene00019527	K08D9.6	Glycosyltransferase family 92 protein [Source:NCBI gene;Acc:178760]	24.0624	4.58871	1.33276e-18	1.37794e-17	yes	up	1.38	1.42	1.32	0.05	0.09	0.04	1.37333	0.06
WBGene00019547	K09C4.1	MFS domain-containing protein [Source:NCBI gene;Acc:180621]	0.416652	-1.26309	1.14663e-05	4.6819e-05	yes	down	1.77	2.15	1.56	4.79	5.37	2.76	1.82667	4.30667
WBGene00019563	K09C6.9	Uncharacterized protein [Source:NCBI gene;Acc:187204]	0.432257	-1.21004	2.26398e-17	2.21555e-16	yes	down	8.72	6.84	8.39	19.7	20.18	17.69	7.98333	19.19
WBGene00019565	cyp-35A3	CYtochrome P450 family [Source:NCBI gene;Acc:187209]	2.40104	1.26366	1.06677e-06	4.90838e-06	yes	up	1.58	1.79	1.45	0.69	0.81	0.57	1.60667	0.69
WBGene00019567	K09D9.9	Uncharacterized protein [Source:NCBI gene;Acc:187211]	36.6156	5.19439	6.81e-06	2.85654e-05	yes	up	0.38	1.01	1.17	0.03	0	0.04	0.853333	0.0233333
WBGene00019570	K09E2.1	Uncharacterized protein [Source:NCBI gene;Acc:187215]	7.91725	2.985	2.35002e-16	2.18907e-15	yes	up	0.79	0.73	0.84	0.05	0.16	0.1	0.786667	0.103333
WBGene00019597	K09H9.5	DUF19 domain-containing protein [Source:NCBI gene;Acc:187241]	4.17809	2.06284	7.30928e-135	7.50693e-133	yes	up	136.78	147.76	147.51	31.46	40.21	37.46	144.017	36.3767
WBGene00019603	K09H11.6	Uncharacterized protein [Source:NCBI gene;Acc:187246]	2.13515	1.09434	2.03891e-06	9.05634e-06	yes	up	3.65	3.23	3.05	1.42	1.91	1.47	3.31	1.6
WBGene00019619	asp-14	Peptidase A1 domain-containing protein [Source:NCBI gene;Acc:180917]	0.155562	-2.68444	1.61071e-266	5.31535e-264	yes	down	8.58	6.78	6.77	50.18	47.96	48.66	7.37667	48.9333
WBGene00019622	K10C2.7	Uncharacterized protein [Source:NCBI gene;Acc:180916]	0.396418	-1.33491	9.07977e-07	4.20561e-06	yes	down	2.07	1.82	1.49	5.72	4.89	3.39	1.79333	4.66667
WBGene00019623	K10C9.1	Uncharacterized protein [Source:NCBI gene;Acc:187259]	2.18619	1.12842	1.63755e-35	3.06926e-34	yes	up	136.21	137.4	139.41	68.9	63.63	67.81	137.673	66.78
WBGene00019644	cpt-4	Carn_acyltransf domain-containing protein [Source:NCBI gene;Acc:178889]	2.39002	1.25702	1.37193e-19	1.47369e-18	yes	up	3.88	3.8	4.56	1.82	1.86	1.62	4.08	1.76667
WBGene00019647	K11D12.7	BPTI/Kunitz inhibitor domain-containing protein [Source:NCBI gene;Acc:178891]	2.15796	1.10967	1.2892e-27	1.91524e-26	yes	up	31.95	31.66	29.63	15.32	13.91	15.6	31.08	14.9433
WBGene00019648	K11D12.8	Uncharacterized protein [Source:NCBI gene;Acc:187294]	4.61803	2.20728	3.55782e-57	1.13501e-55	yes	up	23.18	28.61	28.97	5.74	6.09	6.38	26.92	6.07
WBGene00019652	cest-34	Carboxylic ester hydrolase [Source:NCBI gene;Acc:179057]	2.03523	1.02519	0.000121122	0.000430777	yes	up	1.32	1.13	1.37	0.78	0.65	0.5	1.27333	0.643333
WBGene00019655	K11G9.5	MFS domain-containing protein [Source:NCBI gene;Acc:179059]	2.28811	1.19416	5.14974e-11	3.4624e-10	yes	up	3.08	3.03	3.12	1.66	1.31	1.2	3.07667	1.39
WBGene00019662	K11H12.6	Uncharacterized protein [Source:NCBI gene;Acc:187313]	0.252935	-1.98316	8.12991e-20	8.80814e-19	yes	down	3.43	4.26	3.44	17.38	15.09	14	3.71	15.49
WBGene00019717	trx-3	Thioredoxin domain-containing protein [Source:NCBI gene;Acc:187389]	0.494478	-1.01602	1.06396e-16	1.01121e-15	yes	down	9.16	9.29	10.29	20.17	20.15	19.1	9.58	19.8067
WBGene00019738	clec-265	C-type LECtin [Source:NCBI gene;Acc:180590]	0.408986	-1.28988	7.95111e-08	4.07993e-07	yes	down	1.63	1.36	0.99	3.16	3.17	3.67	1.32667	3.33333
WBGene00019754	M03E7.2	Uncharacterized protein [Source:NCBI gene;Acc:178948]	2.54653	1.34853	7.07098e-09	3.98932e-08	yes	up	7.92	9.08	7.73	2.93	3.77	3.39	8.24333	3.36333
WBGene00019799	M151.7	Uncharacterized protein [Source:NCBI gene;Acc:173707]	0.495542	-1.01292	1.62244e-10	1.04578e-09	yes	down	2.13	1.99	2.36	4.65	4.3	4.58	2.16	4.51
WBGene00019830	hrg-1	Heme transporter hrg-1 [Source:NCBI gene;Acc:180684]	3.25433	1.70236	5.1871e-131	4.996e-129	yes	up	79.53	85.4	86.99	26.81	26.3	24.53	83.9733	25.88
WBGene00019849	oac-40	Acyl_transf_3 domain-containing protein [Source:NCBI gene;Acc:179279]	5.5158	2.46357	0.0020612	0.00598558	yes	up	0.14	0.21	0.17	0.04	0.03	0.03	0.173333	0.0333333
WBGene00019851	oac-41	Acyl_transf_3 domain-containing protein [Source:NCBI gene;Acc:187551]	24.666	4.62445	4.63081e-10	2.87444e-09	yes	up	0.47	0.39	0.61	0.01	0.01	0.04	0.49	0.02
WBGene00019854	R03H10.1	Uncharacterized protein [Source:NCBI gene;Acc:187555]	2.34487	1.22951	7.08396e-20	7.69148e-19	yes	up	13.32	10.35	12.63	5.57	5.37	5.08	12.1	5.34
WBGene00019859	R03H10.7	REPA_OB_2 domain-containing protein [Source:NCBI gene;Acc:187559]	2.31402	1.2104	2.63975e-09	1.55466e-08	yes	up	3.07	2.95	3.45	1.52	1.38	1.34	3.15667	1.41333
WBGene00019870	R04E5.7	Uncharacterized protein [Source:NCBI gene;Acc:181126]	2.2033	1.13967	1.61144e-08	8.82915e-08	yes	up	7.57	7.28	7.84	3.16	3.28	5.58	7.56333	4.00667
WBGene00019883	met-2	Histone-lysine N-methyltransferase met-2 [Source:NCBI gene;Acc:176183]	0.00205036	-8.92991	8.6404e-10	5.25949e-09	yes	down	0	0	0	0.22	0.5	0.91	0	0.543333
WBGene00019885	R05D8.7	Uncharacterized protein [Source:NCBI gene;Acc:187608]	2.30245	1.20317	1.65564e-20	1.84745e-19	yes	up	13.11	11.93	13.82	5.64	5.27	6.61	12.9533	5.84
WBGene00019886	R05D8.9	Uncharacterized protein [Source:NCBI gene;Acc:187609]	2.85524	1.51361	0.0133602	0.0325004	yes	up	0.53	0.6	0.72	0.14	0.41	0.12	0.616667	0.223333
WBGene00019909	R06A10.1	Uncharacterized protein [Source:NCBI gene;Acc:187633]	2.14146	1.09859	9.7065e-19	1.00769e-17	yes	up	20.43	20.86	25.12	10.21	11.58	11.18	22.1367	10.99
WBGene00019917	clec-43	C-type LECtin [Source:NCBI gene;Acc:187664]	0.369274	-1.43724	1.97507e-05	7.81409e-05	yes	down	0.42	0.35	0.25	0.91	1.13	0.76	0.34	0.933333
WBGene00019931	R07C12.1	Uncharacterized protein [Source:NCBI gene;Acc:177179]	0.339757	-1.55743	9.03687e-32	1.51467e-30	yes	down	3.17	3.59	3.52	11.44	9.4	10.62	3.42667	10.4867
WBGene00019933	R07C12.3	Uncharacterized protein [Source:NCBI gene;Acc:187674]	0.253402	-1.9805	9.08272e-06	3.75586e-05	yes	down	0.29	0.35	0.56	1.51	1.38	2.07	0.4	1.65333
WBGene00019934		-	0.1581	-2.66109	0.0111018	0.0275969	yes	down	0.03	0.03	0.06	0.31	0.25	0.26	0.04	0.273333
WBGene00019939	lips-17	LIPaSe related [Source:NCBI gene;Acc:187683]	3.41226	1.77073	4.64543e-18	4.68499e-17	yes	up	5.75	4.58	6.04	1.85	1.17	1.97	5.45667	1.66333
WBGene00019964	R08E5.4	Uncharacterized protein [Source:NCBI gene;Acc:187702]	10.6315	3.41028	6.12705e-53	1.7875e-51	yes	up	24.4	25.68	27.42	2.49	2.27	2.87	25.8333	2.54333
WBGene00019968	R08F11.4	Methyltranfer_dom domain-containing protein [Source:NCBI gene;Acc:178797]	0.191988	-2.38091	5.01699e-101	3.30039e-99	yes	down	3.29	3.41	3.02	17.68	17.35	17.23	3.24	17.42
WBGene00019970	R08F11.7	Uncharacterized protein [Source:NCBI gene;Acc:187708]	0.440858	-1.18161	3.8145e-05	0.0001454	yes	down	0.34	0.43	0.25	0.82	0.76	0.8	0.34	0.793333
WBGene00019999	srab-14	Serpentine receptor class alpha/beta-14 [Source:NCBI gene;Acc:187787]	2.07361	1.05215	0.0027036	0.007675	yes	up	0.99	1.37	1.04	0.49	0.78	0.42	1.13333	0.563333
WBGene00020008	R11F4.2	G_PROTEIN_RECEP_F1_2 domain-containing protein [Source:NCBI gene;Acc:173746]	2.64114	1.40116	7.01629e-11	4.66286e-10	yes	up	2.79	2.66	2.51	1.15	0.86	1.11	2.65333	1.04
WBGene00020014	R11G11.6	DUF148 domain-containing protein [Source:NCBI gene;Acc:187825]	3.18329	1.67052	0.00217539	0.00628544	yes	up	1.53	2.11	2.23	0.89	0.74	0.29	1.95667	0.64
WBGene00020019	R12B2.3	Uncharacterized protein [Source:NCBI gene;Acc:187836]	2.32552	1.21756	0.00032607	0.00108528	yes	up	1.17	0.93	1.26	1	0.66	1.37	1.12	1.01
WBGene00020023	frpr-16	G_PROTEIN_RECEP_F1_2 domain-containing protein [Source:NCBI gene;Acc:187838]	2.3027	1.20333	2.79191e-06	1.22017e-05	yes	up	2.73	2.21	2.14	0.93	0.9	1.36	2.36	1.06333
WBGene00020035	egg-5	Inactive protein-tyrosine phosphatase egg-5 [Source:NCBI gene;Acc:172007]	0.463898	-1.10812	1.93529e-118	1.61649e-116	yes	down	17.19	16.3	15.57	37.74	34.19	37.16	16.3533	36.3633
WBGene00020055	srt-6	Serpentine Receptor, class T [Source:NCBI gene;Acc:187860]	15.1286	3.91921	0.0131501	0.0320473	yes	up	0.03	0.18	0.28	0	0.03	0	0.163333	0.01
WBGene00020058	R13D11.4	N-acetyltransferase domain-containing protein [Source:NCBI gene;Acc:187863]	3.63453	1.86177	6.71329e-96	4.19685e-94	yes	up	75.08	64.27	62.06	12.41	12.38	11.75	67.1367	12.18
WBGene00020063	R13D11.10	Uncharacterized protein [Source:NCBI gene;Acc:178588]	8.98319	3.16723	4.62285e-35	8.58469e-34	yes	up	53.57	47.7	40.51	4.31	5.93	6.67	47.26	5.63667
WBGene00020086	npr-24	G_PROTEIN_RECEP_F1_2 domain-containing protein [Source:NCBI gene;Acc:187897]	2.38253	1.2525	8.98341e-09	5.02043e-08	yes	up	2.17	2.46	2.49	1.16	0.97	0.96	2.37333	1.03
WBGene00020091	rnp-8	RRM domain-containing protein [Source:NCBI gene;Acc:171627]	0.467383	-1.09732	2.09121e-99	1.35357e-97	yes	down	16.97	16.99	15.68	39.29	33.83	39.43	16.5467	37.5167
WBGene00020094	wip-1	WH2 domain-containing protein [Source:NCBI gene;Acc:175681]	0.489445	-1.03078	1.89714e-27	2.79776e-26	yes	down	7.12	6.45	7.33	15.58	13.1	15.46	6.96667	14.7133
WBGene00020113	R151.10	Uncharacterized protein [Source:NCBI gene;Acc:24104817]	2.07413	1.05251	2.18986e-21	2.5349e-20	yes	up	18.85	19.67	17.85	9.6	8.54	9.99	18.79	9.37667
WBGene00020126	flp-26	GGAGEPLAFSPDMLSLRF-amide [Source:NCBI gene;Acc:259712]	2.00451	1.00325	1.22845e-57	3.97569e-56	yes	up	289.57	323.07	305.12	163.12	167.1	150.31	305.92	160.177
WBGene00020136	nlp-45	Neuropeptide-Like Protein [Source:NCBI gene;Acc:187929]	2.45426	1.29529	1.48522e-34	2.71796e-33	yes	up	32.89	30.8	30.01	13.52	12.75	13.36	31.2333	13.21
WBGene00020160	igcm-3	ImmunoGlobulin-like Cell adhesion Molecule family [Source:NCBI gene;Acc:180569]	0.48802	-1.03499	2.79695e-51	7.80896e-50	yes	down	6.34	5.98	6.33	13.61	13.35	13.38	6.21667	13.4467
WBGene00020182	ugt-53	Glucuronosyltransferase [Source:NCBI gene;Acc:178744]	2.1519	1.10561	1.95851e-07	9.67481e-07	yes	up	2.27	2.14	2	1.05	0.91	1.12	2.13667	1.02667
WBGene00020187	gsp-4	Serine/threonine-protein phosphatase PP1-delta [Source:NCBI gene;Acc:171960]	0.479624	-1.06002	4.70994e-27	6.87536e-26	yes	down	9.58	8.24	7.59	18.24	17.1	19.38	8.47	18.24
WBGene00020232	T05A8.6	DUF281 domain-containing protein [Source:NCBI gene;Acc:188091]	8.03876	3.00697	5.34337e-05	0.000199411	yes	up	0.86	1.17	0.74	0.15	0.05	0.16	0.923333	0.12
WBGene00020237	phat-4	PHAryngeal gland Toxin-related [Source:NCBI gene;Acc:178812]	0.382875	-1.38506	1.5471e-23	1.96239e-22	yes	down	4.53	4.13	4.88	12.64	11.28	12.8	4.51333	12.24
WBGene00020243	T05B4.12	Uncharacterized protein [Source:NCBI gene;Acc:188107]	12.7484	3.67224	1.42683e-180	2.22652e-178	yes	up	20.63	22.67	21.93	1.52	1.7	1.8	21.7433	1.67333
WBGene00020311	T07D3.9	Uncharacterized protein [Source:NCBI gene;Acc:173471]	0.493686	-1.01833	1.71394e-55	5.28355e-54	yes	down	14.85	14.01	12.93	30.02	28.19	28.84	13.93	29.0167
WBGene00020317	pdf-1	PDF (arthropod Pigment Dispersing Factor) homolog [Source:NCBI gene;Acc:175963]	2.1437	1.1001	1.79225e-161	2.28342e-159	yes	up	435.81	455.93	459.17	225.51	215.1	216.25	450.303	218.953
WBGene00020327	clec-21	C-type LECtin [Source:NCBI gene;Acc:188250]	60.6527	5.9225	3.52218e-06	1.52345e-05	yes	up	0.5	0.49	0.61	0	0.03	0	0.533333	0.01
WBGene00020328	clec-20	C-type LECtin [Source:NCBI gene;Acc:188251]	18.1677	4.18331	3.54834e-09	2.06261e-08	yes	up	0.92	1.13	0.66	0.07	0	0.08	0.903333	0.05
WBGene00020330	cest-16	COesterase domain-containing protein [Source:NCBI gene;Acc:180905]	0.456142	-1.13244	9.92487e-152	1.18921e-149	yes	down	87.98	85.61	89.88	193.34	196.21	207.09	87.8233	198.88
WBGene00020343	acs-3	AMP-binding domain-containing protein [Source:NCBI gene;Acc:178677]	2.16325	1.1132	4.44371e-43	1.02582e-41	yes	up	14	12.13	13.88	6.77	5.86	6.49	13.3367	6.37333
WBGene00020352		-	3.55783	1.831	2.40141e-12	1.76682e-11	yes	up	4.37	3.42	3.56	1.01	1.33	0.91	3.78333	1.08333
WBGene00020379	T09B4.5	Uncharacterized protein [Source:NCBI gene;Acc:172300]	0.44287	-1.17504	6.60151e-73	2.91422e-71	yes	down	11.77	10.38	11.32	26.52	24.81	26.75	11.1567	26.0267
WBGene00020385	nhr-216	Nuclear Hormone Receptor family [Source:NCBI gene;Acc:188325]	2.16485	1.11427	1.8776e-05	7.45194e-05	yes	up	1.57	1.66	1.57	0.71	0.67	0.89	1.6	0.756667
WBGene00020386	dach-1	Uncharacterized protein [Source:NCBI gene;Acc:188350]	2.00662	1.00476	1.31043e-44	3.17437e-43	yes	up	23.29	25.54	24.69	13.47	11.88	12.53	24.5067	12.6267
WBGene00020394	T10B5.8	Oxidored_FMN domain-containing protein [Source:NCBI gene;Acc:188353]	3.29405	1.71986	2.39795e-10	1.52466e-09	yes	up	1.72	1.93	1.66	0.62	0.58	0.46	1.77	0.553333
WBGene00020413	cpg-22	Chondroitin ProteoGlycan [Source:NCBI gene;Acc:172364]	2.47472	1.30726	3.57805e-14	2.94947e-13	yes	up	3.1	2.57	2.74	1.3	1.1	1.1	2.80333	1.16667
WBGene00020420	T10E10.3	G_PROTEIN_RECEP_F1_2 domain-containing protein [Source:NCBI gene;Acc:188386]	2.27538	1.18611	0.0110666	0.0275194	yes	up	0.36	0.39	0.59	0.15	0.25	0.21	0.446667	0.203333
WBGene00020446	T12B3.3	GP-PDE domain-containing protein [Source:NCBI gene;Acc:177509]	2.39056	1.25735	2.10385e-207	4.23506e-205	yes	up	161.3	161.36	162.56	72.82	67.27	69.86	161.74	69.9833
WBGene00020458		-	2.10347	1.07277	0.0215625	0.0496309	yes	up	0.73	0.95	0.83	0.58	0.39	0.26	0.836667	0.41
WBGene00020465	T12E12.6	Peptidase_M1 domain-containing protein [Source:NCBI gene;Acc:188454]	3.35168	1.74488	0.00191008	0.00557326	yes	up	0.23	0.27	0.28	0.1	0.07	0.07	0.26	0.08
WBGene00020471	pho-14	intestinal acid PHOsphatase [Source:NCBI gene;Acc:188466]	0.465662	-1.10264	5.72277e-54	1.71683e-52	yes	down	11.65	11.66	11.86	26.81	24.67	26.63	11.7233	26.0367
WBGene00020472	lips-11	LIPaSe related [Source:NCBI gene;Acc:188467]	8.0995	3.01783	4.95111e-05	0.000185597	yes	up	0.89	0.83	0.57	0.08	0.17	0.04	0.763333	0.0966667
WBGene00020473	lips-12	LIPaSe related [Source:NCBI gene;Acc:188468]	17.5054	4.12973	0.000669785	0.00211528	yes	up	0.51	0.55	0.33	0.04	0.04	0	0.463333	0.0266667
WBGene00020485	ceh-54	Homeobox domain-containing protein [Source:NCBI gene;Acc:188474]	2.3778	1.24962	0.00378553	0.0104588	yes	up	1.77	1.68	2.02	0.61	0.63	1.17	1.82333	0.803333
WBGene00020497	T14A8.2	Uncharacterized protein [Source:NCBI gene;Acc:188490]	4.04824	2.0173	1.79218e-175	2.61425e-173	yes	up	105.43	106.95	107.5	29.75	26.16	28.06	106.627	27.99
WBGene00020522		-	2.56916	1.3613	5.08137e-06	2.16025e-05	yes	up	0.56	0.77	0.8	0.23	0.34	0.29	0.71	0.286667
WBGene00020535	T16A1.4	Uncharacterized protein [Source:NCBI gene;Acc:188544]	8.64934	3.11259	1.93184e-43	4.50613e-42	yes	up	27.53	32.25	32.13	3.39	4.06	3.8	30.6367	3.75
WBGene00020550	T17H7.1	DUF148 domain-containing protein [Source:NCBI gene;Acc:175228]	2.14447	1.10062	1.13103e-07	5.72912e-07	yes	up	1.77	1.63	1.8	0.85	0.99	0.65	1.73333	0.83
WBGene00020555	nhr-219	Nuclear Hormone Receptor family [Source:NCBI gene;Acc:3565145]	2.74739	1.45806	0.011627	0.0287179	yes	up	0.65	0.26	0.42	0.17	0.17	0.16	0.443333	0.166667
WBGene00020566	ttr-7	TransThyretin-Related family domain [Source:NCBI gene;Acc:175213]	2.01647	1.01183	4.65385e-16	4.26409e-15	yes	up	27.82	26.76	24.65	14.13	13.69	13.02	26.41	13.6133
WBGene00020568	T19D2.3	Uncharacterized protein [Source:NCBI gene;Acc:180676]	2.12536	1.08771	2.98552e-08	1.59794e-07	yes	up	12.1	13.6	12.04	5.73	6.63	6.13	12.58	6.16333
WBGene00020569	lgc-32	Neur_chan_LBD domain-containing protein [Source:NCBI gene;Acc:188603]	2.72461	1.44605	8.02292e-17	7.68322e-16	yes	up	5.15	4.4	4.98	1.88	1.73	1.91	4.84333	1.84
WBGene00020574	T19D7.6	Uncharacterized protein [Source:NCBI gene;Acc:188606]	3.1299	1.64611	7.48545e-39	1.55023e-37	yes	up	24.57	26.05	25.15	9.32	7.28	8.5	25.2567	8.36667
WBGene00020584	T19D12.10	MFS domain-containing protein [Source:NCBI gene;Acc:188611]	2.44496	1.28981	0.00719662	0.0187289	yes	up	0.4	0.46	0.52	0.19	0.16	0.23	0.46	0.193333
WBGene00020593	ugt-11	Glucuronosyltransferase [Source:NCBI gene;Acc:178882]	2.58687	1.37121	3.25621e-22	3.89931e-21	yes	up	5.29	5.63	5.8	2.52	1.73	2.43	5.57333	2.22667
WBGene00020601	T20B12.3	Uncharacterized protein [Source:NCBI gene;Acc:176053]	2.27781	1.18765	1.60223e-17	1.5787e-16	yes	up	7.93	7.05	7.36	4.39	2.52	3.21	7.44667	3.37333
WBGene00020611	txt-11	transcellular chaperone signaling (x)cross tissue [Source:NCBI gene;Acc:188641]	2.31307	1.20981	0.0015642	0.00464005	yes	up	0.57	0.37	0.66	0.26	0.24	0.22	0.533333	0.24
WBGene00020613	T20D4.7	Thioredoxin domain-containing protein [Source:NCBI gene;Acc:188643]	2.69735	1.43154	4.37651e-06	1.87206e-05	yes	up	5.01	5.21	5.06	2.28	1.83	1.79	5.09333	1.96667
WBGene00020646	zmp-6	ZnMc domain-containing protein [Source:NCBI gene;Acc:176025]	2.44229	1.28823	0.00218918	0.00631985	yes	up	1.02	0.96	1.33	0.55	0.24	0.63	1.10333	0.473333
WBGene00020651	T21D12.12	Uncharacterized protein [Source:NCBI gene;Acc:188695]	2.18315	1.12641	1.33343e-25	1.841e-24	yes	up	34.08	32.21	34.18	16.25	16.43	15.17	33.49	15.95
WBGene00020652	egg-4	Inactive protein-tyrosine phosphatase egg-4 [Source:NCBI gene;Acc:171980]	0.476339	-1.06994	1.92332e-121	1.66165e-119	yes	down	23.64	22.24	21.43	51.82	46.44	47.46	22.4367	48.5733
WBGene00020670	T22B2.6	Uncharacterized protein [Source:NCBI gene;Acc:188720]	3.7743	1.91621	0.000187463	0.000648948	yes	up	1.42	1.59	1.62	0.17	0.4	0.72	1.54333	0.43
WBGene00020700	T22F3.11	MFS domain-containing protein [Source:NCBI gene;Acc:178782]	0.337105	-1.56873	1.10977e-298	4.2961e-296	yes	down	38.53	35.23	36.27	113.22	112.61	110.92	36.6767	112.25
WBGene00020707	wago-10	Piwi-like protein [Source:NCBI gene;Acc:178560]	0.381815	-1.38905	5.01243e-09	2.87301e-08	yes	down	0.45	0.39	0.25	1.01	0.83	1.1	0.363333	0.98
WBGene00020720	T23B12.5	Uncharacterized protein [Source:NCBI gene;Acc:188777]	2.96761	1.5693	0.000118384	0.000421509	yes	up	1.27	1.32	1.7	0.55	0.49	0.47	1.43	0.503333
WBGene00020739		-	24.0784	4.58967	0.00115684	0.00351141	yes	up	0.39	0.56	0.27	0	0.05	0	0.406667	0.0166667
WBGene00020758	T24C4.2	Uncharacterized protein [Source:NCBI gene;Acc:188843]	0.457441	-1.12834	3.416e-16	3.15143e-15	yes	down	1.95	2.08	1.6	4.07	4.26	4.32	1.87667	4.21667
WBGene00020801	T25D10.4	Uncharacterized protein [Source:NCBI gene;Acc:174064]	2.18091	1.12493	4.11957e-25	5.53955e-24	yes	up	16.63	16.09	16.92	7.47	8.48	7.59	16.5467	7.84667
WBGene00020811	T25G12.3	Uncharacterized protein [Source:NCBI gene;Acc:188908]	0.417812	-1.25907	1.59643e-17	1.57376e-16	yes	down	5.14	4.93	5.5	13.04	12.38	13.19	5.19	12.87
WBGene00020832	T26C12.2	Uncharacterized protein [Source:NCBI gene;Acc:188921]	6.69511	2.74311	8.26131e-286	2.96965e-283	yes	up	53.11	56.17	56.89	8.47	8.08	8.65	55.39	8.4
WBGene00020856	srt-61	Serpentine Receptor, class T [Source:NCBI gene;Acc:188990]	3.69597	1.88595	0.0105957	0.0265023	yes	up	0.47	0.29	0.31	0.06	0.12	0.13	0.356667	0.103333
WBGene00020873		-	2.49053	1.31646	0.00154201	0.00457963	yes	up	10.29	10.21	13.13	5.26	5.72	3.34	11.21	4.77333
WBGene00020879	T28A11.17	Uncharacterized protein [Source:NCBI gene;Acc:189022]	0.407036	-1.29677	0.0106727	0.026662	yes	down	0.21	0.12	0.13	0.4	0.27	0.31	0.153333	0.326667
WBGene00020888	T28C12.1	MFS domain-containing protein [Source:NCBI gene;Acc:189037]	4.95431	2.30869	0.00032867	0.00109267	yes	up	0.52	0.32	0.35	0.14	0.06	0.04	0.396667	0.08
WBGene00020893	T28C12.6	Uncharacterized protein [Source:NCBI gene;Acc:189040]	2.1055	1.07416	2.19591e-05	8.6268e-05	yes	up	3.93	3.26	2.77	1.12	2.11	1.64	3.32	1.62333
WBGene00020896	T28D9.4	Uncharacterized protein [Source:NCBI gene;Acc:28661658]	0.394396	-1.34228	2.7309e-58	8.95326e-57	yes	down	26.65	20.52	24.02	61.19	63.31	60.69	23.73	61.73
WBGene00020908	VC5.2	Uncharacterized protein [Source:NCBI gene;Acc:179097]	2.2655	1.17983	2.33057e-33	4.12979e-32	yes	up	10.42	8.5	9.46	4.25	4.15	4.53	9.46	4.31
WBGene00020912	W01A11.7	Uncharacterized protein [Source:NCBI gene;Acc:189079]	3.90714	1.96611	4.64247e-76	2.19889e-74	yes	up	44.06	39.14	42.36	11.7	12.2	9.35	41.8533	11.0833
WBGene00020924	W02B3.4	Uncharacterized protein [Source:NCBI gene;Acc:189104]	2.07571	1.05361	0.000427595	0.00139709	yes	up	1.22	0.97	1.71	0.56	0.66	0.72	1.3	0.646667
WBGene00020931	cytb-5.2	Cytochrome b5 heme-binding domain-containing protein [Source:NCBI gene;Acc:172393]	2.261	1.17696	1.74474e-199	3.22217e-197	yes	up	620.9	641.77	621.82	298.26	286.75	283.04	628.163	289.35
WBGene00020946	W02D7.11	Uncharacterized protein [Source:NCBI gene;Acc:179214]	2.26444	1.17916	1.97148e-50	5.41418e-49	yes	up	206.98	200.32	178.69	94.92	92.97	84.77	195.33	90.8867
WBGene00020982	ilys-6	Invertebrate-type lysozyme 6 [Source:NCBI gene;Acc:177164]	30.4747	4.92954	9.57826e-14	7.66946e-13	yes	up	5.27	7.01	7.79	0.22	0.23	0.24	6.69	0.23
WBGene00020983	W03D2.9	Uncharacterized protein [Source:NCBI gene;Acc:189154]	2.45936	1.29829	4.0639e-05	0.000154119	yes	up	3.28	3.78	4.4	2.09	1.26	1.86	3.82	1.73667
WBGene00020991		-	0.477249	-1.06719	8.54183e-07	3.96557e-06	yes	down	1.51	2.06	1.93	3.72	3.7	4.59	1.83333	4.00333
WBGene00021002	W03F9.4	Carn_acyltransf domain-containing protein [Source:NCBI gene;Acc:178543]	0.440641	-1.18232	0.000679515	0.00213929	yes	down	0.21	0.19	0.46	0.59	0.62	0.69	0.286667	0.633333
WBGene00021005	ule-1	Uterine Lumin Expressed/locailized [Source:NCBI gene;Acc:171778]	0.288581	-1.79295	3.63615e-288	1.33083e-285	yes	down	80.74	78.94	66.26	235.07	231.75	230.19	75.3133	232.337
WBGene00021007	W03F11.4	Protein-tyrosine-phosphatase [Source:NCBI gene;Acc:171780]	0.495464	-1.01315	4.98836e-06	2.1225e-05	yes	down	0.41	0.3	0.3	0.71	0.59	0.8	0.336667	0.7
WBGene00021015	enu-3.3	ENhancer of Uncoordination [Source:NCBI gene;Acc:172117]	0.477762	-1.06564	1.09845e-19	1.18625e-18	yes	down	2.86	3.26	2.87	6.48	5.93	7.02	2.99667	6.47667
WBGene00021020	W04B5.3	Galectin domain-containing protein [Source:NCBI gene;Acc:175361]	0.434716	-1.20185	5.57975e-24	7.20002e-23	yes	down	3.88	3.75	3.23	8.28	8.22	9.43	3.62	8.64333
WBGene00021025	cutl-13	ZP domain-containing protein [Source:NCBI gene;Acc:171637]	0.432618	-1.20883	1.35183e-05	5.46871e-05	yes	down	0.68	0.7	0.45	1.62	1.11	1.62	0.61	1.45
WBGene00021035	W05F2.3	Uncharacterized protein [Source:NCBI gene;Acc:171908]	0.397809	-1.32985	8.12293e-220	1.79686e-217	yes	down	92.4	89.88	84.68	240.19	224.53	230.22	88.9867	231.647
WBGene00021048	W05H9.1	Uncharacterized protein [Source:NCBI gene;Acc:180901]	2.02817	1.02018	1.40091e-113	1.09729e-111	yes	up	109.61	108.16	111.38	55.7	53.17	59.08	109.717	55.9833
WBGene00021081	pals-33	Protein containing ALS2cr12 (ALS2CR12) signature [Source:NCBI gene;Acc:189288]	2.93164	1.55171	3.9377e-13	3.03701e-12	yes	up	3.82	2.91	2.98	1.08	1.17	1.17	3.23667	1.14
WBGene00021082	zip-11	BZIP domain-containing protein [Source:NCBI gene;Acc:177099]	0.458154	-1.12609	1.43385e-09	8.59798e-09	yes	down	2.31	1.49	2.22	4.62	4.83	4.17	2.00667	4.54
WBGene00021084	W08E12.3	Uncharacterized protein [Source:NCBI gene;Acc:177098]	2.34474	1.22943	9.14885e-08	4.67309e-07	yes	up	11.64	9.73	9.64	3.4	4.64	5.75	10.3367	4.59667
WBGene00021085	W08E12.4	Uncharacterized protein [Source:NCBI gene;Acc:189292]	2.89394	1.53303	2.30196e-14	1.91323e-13	yes	up	12.54	15.32	15.12	6.24	3.74	5.7	14.3267	5.22667
WBGene00021089	W08E12.8	Uncharacterized protein [Source:NCBI gene;Acc:189295]	3.85014	1.94491	7.54046e-55	2.29636e-53	yes	up	30.86	33.96	33.48	9.36	9.23	7.92	32.7667	8.83667
WBGene00021090	W08E12.9	Uncharacterized protein [Source:NCBI gene;Acc:189296]	29.3491	4.87524	2.05621e-05	8.10643e-05	yes	up	11.28	9.37	15.28	0.68	0.72	0	11.9767	0.466667
WBGene00021107	W09B7.2	Uncharacterized protein [Source:NCBI gene;Acc:189307]	0.421615	-1.246	2.02365e-34	3.67987e-33	yes	down	4.33	3.45	2.94	7.71	7.4	8.19	3.57333	7.76667
WBGene00021122	W09G12.8	PAW domain-containing protein [Source:NCBI gene;Acc:189325]	23.8692	4.57708	0.00122376	0.0036944	yes	up	0.18	0.36	0.3	0.03	0	0	0.28	0.01
WBGene00021135	W10G11.2	DUF19 domain-containing protein [Source:NCBI gene;Acc:189336]	8.02611	3.0047	5.86215e-26	8.22334e-25	yes	up	6.6	5.92	6.73	0.73	0.88	1.2	6.41667	0.936667
WBGene00021136	W10G11.3	DUF19 domain-containing protein [Source:NCBI gene;Acc:173704]	9.12712	3.19016	1.98905e-44	4.79515e-43	yes	up	12.67	13.83	14.26	1.48	1.36	1.83	13.5867	1.55667
WBGene00021156	Y4C6B.2	Aa_trans domain-containing protein [Source:NCBI gene;Acc:189355]	2.94019	1.55591	2.3539e-95	1.4535e-93	yes	up	23.37	25.01	23.24	8.39	8.24	8.49	23.8733	8.37333
WBGene00021177	Y9C9A.5	Uncharacterized protein [Source:NCBI gene;Acc:189411]	9.5285	3.25225	0.000591017	0.00188306	yes	up	0.56	0.35	0.32	0.03	0.03	0.07	0.41	0.0433333
WBGene00021179	fbxa-86	F-box domain-containing protein [Source:NCBI gene;Acc:189417]	25.5133	4.67318	0.00122315	0.00369311	yes	up	0.52	0.07	0.44	0	0	0.04	0.343333	0.0133333
WBGene00021183	Y9C9A.16	Pyr_redox_2 domain-containing protein [Source:NCBI gene;Acc:189421]	2.93798	1.55482	2.88016e-13	2.23507e-12	yes	up	3.2	3.59	3.41	1.49	1.01	0.98	3.4	1.16
WBGene00021219	Y19D10A.4	MFS domain-containing protein [Source:NCBI gene;Acc:178718]	0.423094	-1.24095	2.93276e-18	2.99678e-17	yes	down	3.35	3.59	2.98	6.25	7.87	8.3	3.30667	7.47333
WBGene00021224	clec-209	C-type lectin domain-containing protein [Source:NCBI gene;Acc:178716]	0.109624	-3.18936	0.00493323	0.0132726	yes	down	0	0.04	0.05	0.41	0.22	0.32	0.03	0.316667
WBGene00021225		-	8.8083	3.13886	0.00420435	0.011496	yes	up	0.12	0.12	0.11	0.01	0.01	0.01	0.116667	0.01
WBGene00021227	mct-1	MFS domain-containing protein [Source:NCBI gene;Acc:189489]	0.444686	-1.16914	6.5488e-73	2.89731e-71	yes	down	16.33	9.27	10.07	24.94	24.66	23.31	11.89	24.3033
WBGene00021239	Y20F4.4	Uncharacterized protein [Source:NCBI gene;Acc:245999]	0.482592	-1.05112	2.4906e-25	3.39444e-24	yes	down	9.16	10.78	8.01	15.15	15.69	11.85	9.31667	14.23
WBGene00021254	Y22D7AL.16	C2H2-type domain-containing protein [Source:NCBI gene;Acc:175319]	2.13757	1.09597	2.08578e-09	1.23782e-08	yes	up	3.47	3.71	3.77	1.99	1.84	2.05	3.65	1.96
WBGene00021271	spe-47	Major sperm protein [Source:NCBI gene;Acc:189522]	0.447048	-1.1615	1.02784e-05	4.2148e-05	yes	down	7	0.86	0.75	2.5	9.1	2.74	2.87	4.78
WBGene00021339	Y34F4.4	Uncharacterized protein [Source:NCBI gene;Acc:175263]	3.90957	1.96701	4.89995e-10	3.0387e-09	yes	up	2.75	2.52	2.45	0.65	0.56	0.7	2.57333	0.636667
WBGene00021343	cutl-23	CUTiclin-Like [Source:NCBI gene;Acc:189610]	2.69598	1.43081	1.2176e-30	1.98786e-29	yes	up	4.57	4.34	4.18	1.94	1.58	1.65	4.36333	1.72333
WBGene00021412	cyp-29A3	CYtochrome P450 family [Source:NCBI gene;Acc:189649]	3.28726	1.71689	3.08549e-21	3.54514e-20	yes	up	3.2	3.67	3.67	1.2	1.15	0.96	3.51333	1.10333
WBGene00021436	Y39A3B.1	Peptidase_M28 domain-containing protein [Source:NCBI gene;Acc:189721]	2.8407	1.50625	0.011159	0.0277252	yes	up	0.43	0.46	0.58	0.26	0.12	0.16	0.49	0.18
WBGene00021448	Y39D8A.1	Uncharacterized protein [Source:NCBI gene;Acc:178565]	0.455424	-1.13472	2.81012e-09	1.65065e-08	yes	down	1.5	1.7	1.33	3.66	3.92	2.7	1.51	3.42667
WBGene00021449	mltn-7	MLt-TeN (mlt-10) related [Source:NCBI gene;Acc:189750]	3.50664	1.81009	0.000458752	0.00149163	yes	up	0.36	0.35	0.33	0.07	0.08	0.14	0.346667	0.0966667
WBGene00021470	tpxl-1	uncharacterized protein [Source:NCBI gene;Acc:171786]	0.404597	-1.30544	7.52076e-78	3.67458e-76	yes	down	10.8	9.75	8.53	26.26	23.48	25.68	9.69333	25.14
WBGene00021478	Y39H10A.1	Uncharacterized protein [Source:NCBI gene;Acc:178793]	6.24245	2.64211	0	0	yes	up	296	338.38	336.67	55.78	54.96	51.62	323.683	54.12
WBGene00021479	oac-55	Acyl_transf_3 domain-containing protein; NRF domain-containing protein [Source:NCBI gene;Acc:178792]	7.50226	2.90733	3.40587e-71	1.44337e-69	yes	up	6.33	7.87	7.01	0.93	0.84	0.95	7.07	0.906667
WBGene00021491	comt-4	Catechol-O-MethylTransferase family [Source:NCBI gene;Acc:189789]	0.491189	-1.02565	0.01437	0.0346968	yes	down	0.65	0.4	0.89	1.55	1.19	1.39	0.646667	1.37667
WBGene00021496	daf-42	Uncharacterized protein [Source:NCBI gene;Acc:177507]	26.772	4.74265	8.08856e-111	6.07547e-109	yes	up	5.21	5.32	5.11	0.22	0.09	0.22	5.21333	0.176667
WBGene00021497	Y40C5A.4	GP-PDE domain-containing protein; G_PROTEIN_RECEP_F1_2 domain-containing protein [Source:NCBI gene;Acc:177508]	2.00362	1.00261	2.41408e-40	5.17523e-39	yes	up	21.46	22.08	23.87	11.74	10	14.44	22.47	12.06
WBGene00021506	Y41D4A.4	Transmembrane 9 superfamily member [Source:NCBI gene;Acc:176983]	0.485479	-1.04252	3.61886e-105	2.52068e-103	yes	down	52.11	124.21	112.17	50.17	44.99	49.32	96.1633	48.16
WBGene00021519	Y41D4B.17	Uncharacterized protein [Source:NCBI gene;Acc:176964]	0.385687	-1.3745	0.0140419	0.0339739	yes	down	0.18	0.11	0.2	0.3	0.64	0.35	0.163333	0.43
WBGene00021521		-	2.34147	1.22742	5.25774e-05	0.000196376	yes	up	5.01	7.18	4.73	1.93	3.21	2.26	5.64	2.46667
WBGene00021540	Y42H9AR.5	Uncharacterized protein [Source:NCBI gene;Acc:259581]	2.3868	1.25508	2.204e-10	1.40667e-09	yes	up	15.75	19.35	16.65	6.95	6.54	9.19	17.25	7.56
WBGene00021546	laat-1	Lysosomal amino acid transporter 1 [Source:NCBI gene;Acc:3565323]	0.454946	-1.13623	8.67513e-65	3.28871e-63	yes	down	20.18	16.77	17.36	44.44	42.85	39.03	18.1033	42.1067
WBGene00021565	Y45G12C.1	Uncharacterized protein [Source:NCBI gene;Acc:189931]	4.04301	2.01543	3.22757e-23	4.03797e-22	yes	up	4.4	4.48	4.57	1.03	1.03	1.37	4.48333	1.14333
WBGene00021581	clec-70	C-type lectin domain-containing protein [Source:NCBI gene;Acc:189944]	0.428852	-1.22145	1.08671e-05	4.44443e-05	yes	down	0.48	0.71	0.85	1.56	1.9	1.5	0.68	1.65333
WBGene00021583	clec-72	C-type lectin domain-containing protein [Source:NCBI gene;Acc:177152]	0.222331	-2.16922	8.42225e-67	3.33084e-65	yes	down	2.41	2.35	2.18	9.89	10.8	11.46	2.31333	10.7167
WBGene00021594	tig-3	TGF_BETA_2 domain-containing protein [Source:NCBI gene;Acc:266879]	2.85426	1.51312	6.33208e-08	3.27168e-07	yes	up	1.92	1.49	1.56	0.45	0.71	0.65	1.65667	0.603333
WBGene00021607	Y46H3C.7	Uncharacterized protein [Source:NCBI gene;Acc:3565070]	0.149878	-2.73814	0.0162468	0.0386491	yes	down	0	0	0.1	0.36	0.22	0.08	0.0333333	0.22
WBGene00021610	nhr-237	Nuclear Hormone Receptor family [Source:NCBI gene;Acc:189970]	2.06481	1.04601	2.72654e-07	1.32573e-06	yes	up	4.05	3.4	3.87	1.76	1.85	2.07	3.77333	1.89333
WBGene00021624	Y47D7A.12	Uncharacterized protein [Source:NCBI gene;Acc:189988]	0.380017	-1.39587	1.76666e-06	7.90285e-06	yes	down	1.13	1.57	1.96	4.06	4.15	4.62	1.55333	4.27667
WBGene00021664		-	0.426185	-1.23045	1.19019e-19	1.28395e-18	yes	down	3.6	3.24	2.93	7.35	7.13	8.03	3.25667	7.50333
WBGene00021734	Y50C1A.2	Uncharacterized protein [Source:NCBI gene;Acc:190091]	2.09916	1.06981	2.67393e-05	0.000103892	yes	up	2.19	2.05	1.93	0.9	0.8	1.34	2.05667	1.01333
WBGene00021741	Y50D4B.2	Uncharacterized protein [Source:NCBI gene;Acc:190094]	4.45762	2.15627	1.18495e-12	8.87062e-12	yes	up	2.41	2.86	2.2	0.6	0.63	0.43	2.49	0.553333
WBGene00021747		-	0.457423	-1.1284	7.21637e-22	8.51997e-21	yes	down	4.56	4.73	4.17	10.31	9.89	10.79	4.48667	10.33
WBGene00021763	Y51F10.2	RING-type domain-containing protein [Source:NCBI gene;Acc:245998]	0.458458	-1.12514	5.87322e-117	4.80601e-115	yes	down	48.89	45.82	44.36	107.51	101.44	101.09	46.3567	103.347
WBGene00021768	Y51F10.7	Uncharacterized protein [Source:NCBI gene;Acc:171761]	0.404365	-1.30627	2.37252e-12	1.74621e-11	yes	down	3.07	3.26	3.73	8.84	9.27	7.74	3.35333	8.61667
WBGene00021776	Y51H7BR.4	Uncharacterized protein [Source:NCBI gene;Acc:190169]	2.20292	1.13942	5.0606e-10	3.13253e-09	yes	up	6.71	6.84	6.57	3.23	3.48	2.83	6.70667	3.18
WBGene00021843	Y54E10BR.4	RNA-binding protein NOB1 [Source:NCBI gene;Acc:171874]	2.22502	1.15382	2.82474e-145	3.07362e-143	yes	up	124.21	126.92	127.03	59.63	57.38	58.79	126.053	58.6
WBGene00021853	Y54F10AM.11	BTB domain-containing protein [Source:NCBI gene;Acc:175374]	0.495331	-1.01353	3.39607e-24	4.43052e-23	yes	down	8.37	9.37	8.83	18.48	18.46	18.56	8.85667	18.5
WBGene00021865	fbxa-66	F-box domain-containing protein [Source:NCBI gene;Acc:190275]	3.57388	1.83749	1.75793e-07	8.72893e-07	yes	up	1.4	1.81	1.68	0.26	0.43	0.72	1.63	0.47
WBGene00021881	Y54G2A.16	Uncharacterized protein [Source:NCBI gene;Acc:177069]	2.00887	1.00638	2.24479e-05	8.81193e-05	yes	up	4.66	5.51	5.06	2.09	3.3	1.67	5.07667	2.35333
WBGene00021893	ndnf-1	NDNF (Neuron Derived Neurotrophic Factor) homolog [Source:NCBI gene;Acc:177083]	2.1692	1.11716	2.75702e-35	5.14354e-34	yes	up	12.49	12.32	12.77	6.43	5.04	6.47	12.5267	5.98
WBGene00021900	Y54H5A.2	-	2.10754	1.07556	8.17576e-74	3.64918e-72	yes	up	46.36	46.81	44.53	23.02	21.54	22.98	45.9	22.5133
WBGene00021931	znf-782	ZiNc Finger protein homolog [Source:NCBI gene;Acc:190310]	8.59137	3.10289	1.01641e-52	2.94393e-51	yes	up	2.72	2.61	2.85	0.44	0.25	0.28	2.72667	0.323333
WBGene00021948	kvs-5	Ion_trans domain-containing protein [Source:NCBI gene;Acc:176899]	3.06695	1.6168	5.57518e-58	1.81711e-56	yes	up	9.87	9.19	9.56	3.4	3	3.02	9.54	3.14
WBGene00021961	Y57E12B.1	Uncharacterized protein [Source:NCBI gene;Acc:190357]	19.4517	4.28183	1.61774e-08	8.86126e-08	yes	up	13.97	13.52	15.58	0.96	0	1.45	14.3567	0.803333
WBGene00021964	Y57E12B.4	Uncharacterized protein [Source:NCBI gene;Acc:179082]	21.0554	4.39612	1.93932e-55	5.96918e-54	yes	up	8.7	7.98	7.52	0.48	0.33	0.38	8.06667	0.396667
WBGene00021970	srz-64	Serpentine Receptor, class Z [Source:NCBI gene;Acc:190360]	13.4167	3.74595	0.0165186	0.039226	yes	up	0.24	0.1	0.13	0	0.03	0	0.156667	0.01
WBGene00021974	Y57G7A.11	Uncharacterized protein [Source:NCBI gene;Acc:259416]	3.11959	1.64136	3.71604e-09	2.15449e-08	yes	up	5.6	8.01	5.85	2.6	2.24	1.57	6.48667	2.13667
WBGene00021979	Y58A7A.5	Uncharacterized protein [Source:NCBI gene;Acc:190383]	2.42532	1.27818	1.76022e-23	2.22851e-22	yes	up	10.99	8.69	9.12	4.01	3.93	4.3	9.6	4.08
WBGene00021999	thn-5	THaumatiN family [Source:NCBI gene;Acc:190420]	4.89389	2.29098	0.000899519	0.00278274	yes	up	1.08	0.56	0.57	0.04	0.29	0.13	0.736667	0.153333
WBGene00022029	Y65B4A.6	RNA helicase [Source:NCBI gene;Acc:190485]	0.488032	-1.03495	1.38837e-131	1.34365e-129	yes	down	27.56	27.24	25.59	56.1	51.78	55.15	26.7967	54.3433
WBGene00022034	deps-1	P-granule-associated protein deps-1 [Source:NCBI gene;Acc:171642]	0.478301	-1.06401	3.43115e-119	2.87788e-117	yes	down	23.74	21.29	21.78	48.68	46.36	49.21	22.27	48.0833
WBGene00022036	Y65B4BL.4	Uncharacterized protein [Source:NCBI gene;Acc:171641]	0.424035	-1.23775	5.18444e-57	1.6487e-55	yes	down	10.44	10.56	9.64	25.63	24.67	24.99	10.2133	25.0967
WBGene00022038	Y65B4BL.6	Uncharacterized protein [Source:NCBI gene;Acc:190487]	2.14004	1.09764	3.4572e-10	2.1687e-09	yes	up	14.18	15.84	15.84	7.22	7.6	7.53	15.2867	7.45
WBGene00022062	Y67D8B.2	NR LBD domain-containing protein [Source:NCBI gene;Acc:190514]	2.09883	1.06958	3.10872e-05	0.000119546	yes	up	2.74	2.21	1.95	1.38	0.88	1.13	2.3	1.13
WBGene00022070	Y67D8C.6	Uncharacterized protein [Source:NCBI gene;Acc:190520]	2.72713	1.44738	0.00753098	0.0195133	yes	up	0.49	1.2	1.32	0.32	0.26	0.57	1.00333	0.383333
WBGene00022085		-	0.280402	-1.83443	0.0103951	0.0260461	yes	down	0.07	0.03	0.06	0.29	0.18	0.15	0.0533333	0.206667
WBGene00022163		-	0.046818	-4.41679	0.0115319	0.0285209	yes	down	0	0	0	0.42	0.12	0.13	0	0.223333
WBGene00022189	Y71H2AR.2	Pept_C1 domain-containing protein [Source:NCBI gene;Acc:190615]	6.9904	2.80538	4.84612e-08	2.53317e-07	yes	up	1.22	1.74	1.16	0.15	0.3	0.16	1.37333	0.203333
WBGene00022202	Y72A10A.1	Uncharacterized protein [Source:NCBI gene;Acc:190620]	2.03078	1.02203	2.79794e-18	2.86046e-17	yes	up	11.66	12.15	11.63	5.84	5.82	6.25	11.8133	5.97
WBGene00022203	Y73B3A.1	Uncharacterized protein [Source:NCBI gene;Acc:180384]	0.391943	-1.35128	3.2805e-77	1.57982e-75	yes	down	8.8	7.61	6.84	21.15	20.26	19.62	7.75	20.3433
WBGene00022230	Y73B6A.3	Uncharacterized protein [Source:NCBI gene;Acc:190645]	0.345294	-1.5341	1.06559e-06	4.90472e-06	yes	down	2.81	2.65	4.5	11.03	12.01	7.57	3.32	10.2033
WBGene00022247	lgc-10	Ligand-Gated ion Channel [Source:NCBI gene;Acc:177409]	2.35892	1.23813	4.05335e-07	1.94271e-06	yes	up	1.96	1.74	2.08	0.79	0.78	0.95	1.92667	0.84
WBGene00022257	puf-11	PUM-HD domain-containing protein [Source:NCBI gene;Acc:177406]	0.496715	-1.00951	6.36665e-124	5.5722e-122	yes	down	36.71	34.9	35.96	74.61	72.12	76.98	35.8567	74.57
WBGene00022261	clec-210	C-type LECtin [Source:NCBI gene;Acc:190659]	3.29434	1.71999	0.00819928	0.0210632	yes	up	0.37	0.42	0.45	0.08	0.22	0.09	0.413333	0.13
WBGene00022286	rga-4	Rho-GAP domain-containing protein [Source:NCBI gene;Acc:178629]	0.428293	-1.22333	9.11625e-83	4.80393e-81	yes	down	5.83	4.9	5.45	14.15	12.05	14.48	5.39333	13.56
WBGene00022313	Y77E11A.12	GRAM domain-containing protein [Source:NCBI gene;Acc:259552]	2.04103	1.0293	1.30073e-15	1.16683e-14	yes	up	8.62	6.38	7.39	4.9	4.67	4.28	7.46333	4.61667
WBGene00022317	Y81B9A.3	Uncharacterized protein [Source:NCBI gene;Acc:190746]	4.69546	2.23127	0.00249483	0.00712555	yes	up	8.19	6.23	7.21	0.56	2.34	2.23	7.21	1.71
WBGene00022324	fbxa-26	F-box domain-containing protein [Source:NCBI gene;Acc:190756]	2.37518	1.24804	8.23697e-06	3.42795e-05	yes	up	2.39	2.46	1.97	1.21	0.89	0.86	2.27333	0.986667
WBGene00022325	fbxa-5	F-box domain-containing protein [Source:NCBI gene;Acc:3565750]	2.16569	1.11483	0.0157905	0.0376972	yes	up	0.76	0.75	0.59	0.38	0.3	0.32	0.7	0.333333
WBGene00022333	fbxa-27	FTH domain-containing protein [Source:NCBI gene;Acc:190764]	3.22474	1.68918	5.38497e-06	2.2845e-05	yes	up	1.64	1.85	1.27	0.37	0.74	0.4	1.58667	0.503333
WBGene00022346	pals-17	Protein containing ALS2cr12 (ALS2CR12) signature [Source:NCBI gene;Acc:175297]	2.75363	1.46134	7.80519e-22	9.19897e-21	yes	up	10.48	11.97	10.52	4.32	4.27	3.8	10.99	4.13
WBGene00022403	Y97E10B.1	Glycosyltransferase family 92 protein [Source:NCBI gene;Acc:190816]	7.14846	2.83763	0.000602783	0.00191721	yes	up	0.3	0.25	0.27	0.06	0	0.06	0.273333	0.04
WBGene00022404	srsx-5	G_PROTEIN_RECEP_F1_2 domain-containing protein [Source:NCBI gene;Acc:190817]	3.8027	1.92703	0.00397099	0.0109053	yes	up	0.39	0.58	0.65	0.03	0.23	0.17	0.54	0.143333
WBGene00022408	srsx-3	G_PROTEIN_RECEP_F1_2 domain-containing protein [Source:NCBI gene;Acc:190823]	6.49259	2.69879	0.000655806	0.00207471	yes	up	0.64	0.54	0.49	0.07	0.19	0	0.556667	0.0866667
WBGene00022440	Y110A2AL.3	Uncharacterized protein [Source:NCBI gene;Acc:173633]	0.304928	-1.71346	1.10717e-23	1.41507e-22	yes	down	10.44	9.48	12.35	35.14	38.49	38.18	10.7567	37.27
WBGene00022476	fbxa-75	FTH domain-containing protein [Source:NCBI gene;Acc:191032]	5.48451	2.45536	6.65558e-05	0.000245199	yes	up	0.71	0.76	0.82	0.21	0.14	0.08	0.763333	0.143333
WBGene00022482	fbxa-208	FTH domain-containing protein [Source:NCBI gene;Acc:191038]	0.0516741	-4.27441	0.00387487	0.010669	yes	down	0	0.01	0	0.07	0.07	0.05	0.00333333	0.0633333
WBGene00022497	Y119D3B.21	Uncharacterized protein [Source:NCBI gene;Acc:246006]	7.75388	2.95492	6.50742e-128	6.00891e-126	yes	up	2832.25	3232.79	2882.07	475.7	605.43	479.67	2982.37	520.267
WBGene00022506	ZC21.6	Uncharacterized protein [Source:NCBI gene;Acc:191054]	2.40745	1.26751	0.00190899	0.00557087	yes	up	0.75	0.63	0.87	0.33	0.26	0.36	0.75	0.316667
WBGene00022508	ZC53.1	Uncharacterized protein [Source:NCBI gene;Acc:191066]	0.455414	-1.13475	3.08821e-08	1.6494e-07	yes	down	0.74	0.97	0.93	1.93	1.97	2.1	0.88	2
WBGene00022550	droe-8	dietary restriction over expressed [Source:NCBI gene;Acc:191105]	4.0186	2.00669	5.56132e-12	3.99819e-11	yes	up	1.79	1.82	1.5	0.3	0.65	0.39	1.70333	0.446667
WBGene00022562	ZC204.12	Uncharacterized protein [Source:NCBI gene;Acc:173536]	2.24723	1.16815	2.30166e-81	1.18801e-79	yes	up	66.03	66.29	64.94	29.09	29.62	31	65.7533	29.9033
WBGene00022570	sdz-35	BTB domain-containing protein [Source:NCBI gene;Acc:191123]	2.81844	1.49489	0.00403664	0.011075	yes	up	1.01	0.85	0.68	0.31	0.24	0.38	0.846667	0.31
WBGene00022583	mrps-18A	Mitochondrial Ribosomal Protein, Small [Source:NCBI gene;Acc:176176]	2.0732	1.05186	1.43109e-29	2.27191e-28	yes	up	31.77	27.3	28.01	14.44	13.88	15.19	29.0267	14.5033
WBGene00022610	ltah-1.2	Leuk-A4-hydro_C domain-containing protein [Source:NCBI gene;Acc:177123]	0.359604	-1.47552	9.49146e-72	4.07384e-70	yes	down	5.77	5.17	5.1	16.05	14.85	14.39	5.34667	15.0967
WBGene00022643	ZK6.8	Uncharacterized protein [Source:NCBI gene;Acc:191208]	2.43132	1.28174	2.48599e-21	2.86779e-20	yes	up	5.49	5.59	6.07	2.53	2.25	2.52	5.71667	2.43333
WBGene00022644	dod-19	Downstream Of DAF-16 (regulated by DAF-16) [Source:NCBI gene;Acc:178564]	0.464604	-1.10593	1.23897e-42	2.83737e-41	yes	down	20.12	19.88	16.38	70.19	24.64	30.12	18.7933	41.65
WBGene00022661	ZK112.5	Uncharacterized protein [Source:NCBI gene;Acc:191228]	3.1397	1.65063	1.882e-05	7.4635e-05	yes	up	2.28	2.36	1.98	0.5	0.61	0.36	2.20667	0.49
WBGene00022679	ZK180.5	Uncharacterized protein [Source:NCBI gene;Acc:177218]	0.459	-1.12343	2.72057e-134	2.77996e-132	yes	down	33.79	32.82	32.18	77.75	67.67	74.32	32.93	73.2467
WBGene00022680	ZK180.6	Uncharacterized protein [Source:NCBI gene;Acc:177219]	0.348903	-1.5191	1.15269e-11	8.10749e-11	yes	down	0.69	0.41	0.56	1.82	1.53	1.75	0.553333	1.7
WBGene00022713	ZK355.3	Uncharacterized protein [Source:NCBI gene;Acc:191298]	7.00409	2.8082	1.75037e-67	7.00494e-66	yes	up	30.1	27.96	27.98	4.61	4.38	3.77	28.68	4.25333
WBGene00022736	ZK418.7	G_PROTEIN_RECEP_F1_2 domain-containing protein [Source:NCBI gene;Acc:191318]	2.22319	1.15263	2.95558e-06	1.28807e-05	yes	up	1.71	2.31	1.9	0.96	0.93	0.87	1.97333	0.92
WBGene00022807	srab-25	Serpentine Receptor, class AB (class A-like) [Source:NCBI gene;Acc:191413]	3.60448	1.84979	0.0141079	0.0341253	yes	up	0.54	0.62	0.37	0.15	0.17	0.05	0.51	0.123333
WBGene00022818		-	0.27959	-1.83862	0.0160826	0.0383104	yes	down	0.06	0.09	0.06	0.32	0.21	0.22	0.07	0.25
WBGene00022820	ZK813.1	Uncharacterized protein [Source:NCBI gene;Acc:180636]	0.493978	-1.01748	2.83948e-111	2.14882e-109	yes	down	931.92	865.57	807.21	1914.04	1868.4	1713.78	868.233	1832.07
WBGene00022822	ZK813.3	Uncharacterized protein [Source:NCBI gene;Acc:180634]	0.495083	-1.01426	6.34134e-132	6.22689e-130	yes	down	240.12	240.31	222.49	489.61	484.56	501.95	234.307	492.04
WBGene00022885	ZK1248.19	Leucine zipper and CTNNBIP1 domain-containing protein [Source:NCBI gene;Acc:3564772]	2.1531	1.10642	9.01215e-08	4.60677e-07	yes	up	9.61	11.93	12.96	7.32	5.66	3.63	11.5	5.53667
WBGene00022891	ZK1290.10	Uncharacterized protein [Source:NCBI gene;Acc:191558]	3.01808	1.59363	0.000168663	0.000588828	yes	up	0.56	0.82	0.81	0.23	0.3	0.22	0.73	0.25
WBGene00023021	F32A5.9	ncRNA [Source:NCBI gene;Acc:185181]	2.07143	1.05063	2.33828e-05	9.15929e-05	yes	up	12.69	12.84	9.72	5.98	6.82	5.02	11.75	5.94
WBGene00023301		-	8.09099	3.01632	0.00734027	0.0190707	yes	up	0.35	0.24	0.26	0	0.07	0.04	0.283333	0.0366667
WBGene00023325		-	6.37805	2.67312	0.0118603	0.0292475	yes	up	0.17	0.59	0.19	0.07	0.04	0.04	0.316667	0.05
WBGene00023414	R01H2.7	Uncharacterized protein [Source:NCBI gene;Acc:3565286]	3.17215	1.66546	4.93385e-38	9.95174e-37	yes	up	15.18	13.33	14.24	5.49	3.52	4.92	14.25	4.64333
WBGene00023416	spi-1	Serine protease inhibitor 1 protein [Source:NCBI gene;Acc:174219]	14.2902	3.83696	1.82322e-101	1.20728e-99	yes	up	36.39	37.57	36.59	2.25	2.47	3.33	36.85	2.68333
WBGene00023483	Y75B8A.39	Uncharacterized protein [Source:NCBI gene;Acc:3565029]	5.40346	2.43388	1.72527e-05	6.87989e-05	yes	up	0.86	0.99	1.48	0.17	0.36	0.14	1.11	0.223333
WBGene00023492	T24D3.2	Uncharacterized protein [Source:NCBI gene;Acc:181401]	2.35064	1.23306	1.76147e-10	1.13358e-09	yes	up	18.77	20.55	17.24	7.06	7.33	8.11	18.8533	7.5
WBGene00043067	dlc-5	Dynein Light Chain [Source:NCBI gene;Acc:3565343]	2.44946	1.29247	5.01833e-13	3.84395e-12	yes	up	12.17	10.94	9.36	4.16	4.09	5.5	10.8233	4.58333
WBGene00044002	srt-74	Serpentine Receptor, class T [Source:NCBI gene;Acc:3564841]	10.356	3.37239	0.00185823	0.00543378	yes	up	0.26	0.31	0.4	0.06	0	0.03	0.323333	0.03
WBGene00044014	F15H10.10	Uncharacterized protein [Source:NCBI gene;Acc:3565946]	5.80701	2.5378	0.00185056	0.00541293	yes	up	0.74	0.45	0.38	0.04	0.2	0.04	0.523333	0.0933333
WBGene00044020	ZK856.14	Uncharacterized protein [Source:NCBI gene;Acc:3565498]	2.97689	1.5738	0.000105072	0.000377067	yes	up	0.77	0.88	0.81	0.22	0.34	0.39	0.82	0.316667
WBGene00044024	C35A5.11	Uncharacterized protein [Source:NCBI gene;Acc:3565115]	2.21531	1.14751	3.54045e-34	6.38613e-33	yes	up	38.99	38.08	108.12	37.39	37.43	16.97	61.73	30.5967
WBGene00044058	F17B5.6	Uncharacterized protein [Source:NCBI gene;Acc:3564876]	0.260986	-1.93795	0.00372582	0.0103108	yes	down	0.1	0.1	0.11	0.29	0.38	0.56	0.103333	0.41
WBGene00044086	clec-228	C-type lectin domain-containing protein [Source:NCBI gene;Acc:3565978]	16.4381	4.03897	1.2894e-16	1.21915e-15	yes	up	3.2	4.42	4	0.22	0.39	0.12	3.87333	0.243333
WBGene00044104		-	3.94266	1.97917	0.0142931	0.0345278	yes	up	0.26	0.22	0.32	0.05	0.05	0.11	0.266667	0.07
WBGene00044107	F58G6.9	Copper transporter [Source:NCBI gene;Acc:3565521]	2.45458	1.29548	5.57203e-12	4.00446e-11	yes	up	10.84	11.25	9.34	4.86	4.52	3.59	10.4767	4.32333
WBGene00044109	K02E11.10	Uncharacterized protein [Source:NCBI gene;Acc:259661]	0.271429	-1.88135	1.71072e-11	1.18829e-10	yes	down	0.53	0.89	0.8	2.67	2.54	3.28	0.74	2.83
WBGene00044113	C54F6.15	Uncharacterized protein [Source:NCBI gene;Acc:3565380]	3.56922	1.83561	2.00579e-41	4.44675e-40	yes	up	52.89	61.38	58.5	15.56	15.65	19.6	57.59	16.9367
WBGene00044115	srxa-12	Serpentine Receptor, class XA [Source:NCBI gene;Acc:3564785]	3.07029	1.61837	0.00758319	0.0196334	yes	up	0.36	0.39	0.38	0.11	0.09	0.17	0.376667	0.123333
WBGene00044121		-	3.43488	1.78026	0.0134136	0.0326186	yes	up	0.17	0.14	0.22	0.1	0.01	0.04	0.176667	0.05
WBGene00044145	M163.9	Uncharacterized protein [Source:NCBI gene;Acc:3564952]	5.84543	2.54731	0.00767264	0.0198471	yes	up	1.09	1.93	2.08	0.36	0	0.56	1.7	0.306667
WBGene00044182	F09C6.12	Uncharacterized protein [Source:NCBI gene;Acc:3565652]	2.14399	1.1003	8.81051e-10	5.35979e-09	yes	up	44.24	50.34	45.83	27.74	23.76	18.67	46.8033	23.39
WBGene00044189	F36D3.14	Uncharacterized protein [Source:NCBI gene;Acc:3565406]	21.888	4.45207	0.000156183	0.000547348	yes	up	8.4	11.07	12.33	0.82	0	0.8	10.6	0.54
WBGene00044193	F47B8.13	Uncharacterized protein [Source:NCBI gene;Acc:3565975]	73.7271	6.20412	5.06264e-51	1.40567e-49	yes	up	11.14	14.85	13.98	0.19	0.3	0.16	13.3233	0.216667
WBGene00044194	F47B8.14	Uncharacterized protein [Source:NCBI gene;Acc:3565605]	44.6533	5.48069	2.06063e-41	4.5633e-40	yes	up	6.87	7.08	7.27	0.09	0.26	0.1	7.07333	0.15
WBGene00044200	H37A05.4	Uncharacterized protein [Source:NCBI gene;Acc:3564949]	0.473876	-1.07742	0.000242723	0.000824227	yes	down	0.6	0.37	0.63	1.26	0.88	0.96	0.533333	1.03333
WBGene00044212	Y68A4A.13	Uncharacterized protein [Source:NCBI gene;Acc:3564815]	2.20188	1.13873	1.95236e-57	6.27813e-56	yes	up	236.85	231.03	226.22	111.33	110.98	111.06	231.367	111.123
WBGene00044224		-	2.01848	1.01327	1.14827e-07	5.80772e-07	yes	up	5.24	7.4	6.75	2.68	3.52	2.66	6.46333	2.95333
WBGene00044227	C07A9.13	Uncharacterized protein [Source:NCBI gene;Acc:3565735]	0.421198	-1.24743	0.00393162	0.010809	yes	down	0.58	0.38	0.41	1.29	1.34	0.72	0.456667	1.11667
WBGene00044237	pals-9	Protein containing ALS2cr12 (ALS2CR12) signature [Source:NCBI gene;Acc:3565621]	4.26303	2.09188	0.00373271	0.0103256	yes	up	0.57	0.36	0.37	0.19	0	0.12	0.433333	0.103333
WBGene00044246	F36D1.10	Uncharacterized protein [Source:NCBI gene;Acc:3565164]	8.02321	3.00418	2.00208e-12	1.48169e-11	yes	up	6.84	3.96	8.82	2.95	1.21	0.53	6.54	1.56333
WBGene00044293	K08D12.7	Uncharacterized protein [Source:NCBI gene;Acc:3565233]	37.937	5.24553	4.27632e-80	2.15745e-78	yes	up	23.12	27.18	26.9	0.96	0.44	0.71	25.7333	0.703333
WBGene00044295	C09E7.10	Uncharacterized protein [Source:NCBI gene;Acc:3565364]	2.01792	1.01287	0.00293586	0.00827251	yes	up	1.48	1.13	1.12	0.75	0.66	0.48	1.24333	0.63
WBGene00044311	K04C2.7	Uncharacterized protein [Source:NCBI gene;Acc:3565798]	2.03423	1.02448	5.75143e-06	2.4333e-05	yes	up	1.38	1.89	1.52	0.83	0.79	0.83	1.59667	0.816667
WBGene00044359	C16C4.17	Uncharacterized protein [Source:NCBI gene;Acc:3565080]	5.37508	2.42629	2.52053e-19	2.68031e-18	yes	up	119.59	174.95	138.19	22.62	45.54	26.61	144.243	31.59
WBGene00044379	ifas-1	Inducible FAScin Domain containing [Source:NCBI gene;Acc:3565379]	4.34373	2.11893	4.037e-10	2.51594e-09	yes	up	2.64	3.06	2.61	0.69	0.54	0.75	2.77	0.66
WBGene00044385	F59A6.10	Uncharacterized protein [Source:NCBI gene;Acc:3565790]	7.08022	2.82379	2.52505e-62	9.02828e-61	yes	up	36.42	35.18	35.59	5.6	4.6	5.62	35.73	5.27333
WBGene00044401	Y55B1BR.6	Uncharacterized protein [Source:NCBI gene;Acc:3565001]	2.31235	1.20936	2.092e-16	1.95597e-15	yes	up	12.34	19.53	29.41	5.89	8.31	4.87	20.4267	6.35667
WBGene00044406	F02A9.7	Uncharacterized protein [Source:NCBI gene;Acc:3564852]	3.03291	1.6007	3.54488e-18	3.59126e-17	yes	up	7.76	10.82	9.02	3.06	3.14	3.19	9.2	3.13
WBGene00044409	C45G9.14	Uncharacterized protein [Source:NCBI gene;Acc:3896739]	2.41221	1.27036	0.00123509	0.0037247	yes	up	2.75	3	4.25	1.7	1.58	1.05	3.33333	1.44333
WBGene00044417	C08F1.11	Uncharacterized protein [Source:NCBI gene;Acc:3564791]	0.446452	-1.16342	7.28358e-05	0.000267454	yes	down	0.57	0.54	0.62	1.34	1.34	1.36	0.576667	1.34667
WBGene00044439		-	0.413245	-1.27493	0.000403263	0.00132176	yes	down	0.41	0.32	0.41	1.21	0.76	0.93	0.38	0.966667
WBGene00044444	F09G8.10	Uncharacterized protein [Source:NCBI gene;Acc:3896737]	0.0519467	-4.26682	0.0048401	0.0130413	yes	down	0	0	0.07	0.58	0.18	0.73	0.0233333	0.496667
WBGene00044447	ZK688.10	Uncharacterized protein [Source:NCBI gene;Acc:3896743]	0.469837	-1.08977	5.81437e-06	2.45838e-05	yes	down	1.29	0.88	1.29	2.88	2.17	2.62	1.15333	2.55667
WBGene00044463	W09G12.10	Uncharacterized protein [Source:NCBI gene;Acc:3896763]	2.85308	1.51252	6.86494e-08	3.53883e-07	yes	up	6.82	5.13	6.87	2.16	1.99	2.74	6.27333	2.29667
WBGene00044472	dct-8	DAF-16/FOXO Controlled, germline Tumor affecting [Source:NCBI gene;Acc:3896783]	2.41415	1.27152	0.00529683	0.01416	yes	up	5.87	6.62	3.04	2.56	1.91	2.3	5.17667	2.25667
WBGene00044478	K06B9.6	Uncharacterized protein [Source:NCBI gene;Acc:3896764]	2.30962	1.20765	2.62929e-09	1.5494e-08	yes	up	8.75	11.24	8.84	5.2	3.92	3.84	9.61	4.32
WBGene00044480	ZK185.4	Uncharacterized protein [Source:NCBI gene;Acc:3896817]	8.40667	3.07153	5.79982e-12	4.16074e-11	yes	up	1.67	1.91	1.37	0.15	0.24	0.19	1.65	0.193333
WBGene00044481	ZK185.5	ZT_dimer domain-containing protein [Source:NCBI gene;Acc:3896818]	2.19427	1.13374	6.60928e-11	4.39963e-10	yes	up	4.85	5.81	5.75	2.76	1.96	3.05	5.47	2.59
WBGene00044487	Y54G2A.44	Uncharacterized protein [Source:NCBI gene;Acc:3896801]	2.57859	1.36658	1.24375e-05	5.05487e-05	yes	up	2.7	3.64	2.98	1.42	1.09	1.24	3.10667	1.25
WBGene00044489	pudl-1	PUD1_2 domain-containing protein [Source:NCBI gene;Acc:3896803]	0.496606	-1.00983	3.58887e-16	3.30636e-15	yes	down	24	24.21	19.15	52.05	47.1	42.27	22.4533	47.14
WBGene00044509	K07H8.12	Uncharacterized protein [Source:NCBI gene;Acc:3896781]	2.34328	1.22853	7.62555e-26	1.06451e-24	yes	up	23.25	23.75	21.1	9.79	9.44	10.92	22.7	10.05
WBGene00044515		-	13.529	3.75799	0.0192047	0.0448534	yes	up	0.06	0.41	0.52	0	0.07	0	0.33	0.0233333
WBGene00044518	fipr-25	FIP (Fungus-Induced Protein) Related [Source:NCBI gene;Acc:3896838]	11.0415	3.46486	2.8922e-115	2.31952e-113	yes	up	81.76	85.39	95.11	7.26	7.89	9.86	87.42	8.33667
WBGene00044525	Y73C8B.5	Uncharacterized protein [Source:NCBI gene;Acc:3896865]	6.63915	2.731	0.0198859	0.0462138	yes	up	1.95	1.74	1.27	0	0.27	0.53	1.65333	0.266667
WBGene00044530	F32D1.11	Uncharacterized protein [Source:NCBI gene;Acc:3896832]	3.28453	1.71568	1.14323e-59	3.86775e-58	yes	up	36.08	39.7	37.12	10.98	12.83	11.84	37.6333	11.8833
WBGene00044536	F14F9.8	Uncharacterized protein [Source:NCBI gene;Acc:3896842]	2.0707	1.05012	9.45143e-24	1.21183e-22	yes	up	75.61	80.44	82.31	41.72	39.26	40.22	79.4533	40.4
WBGene00044538	T09D3.8	DUF281 domain-containing protein [Source:NCBI gene;Acc:3896850]	8.09436	3.01692	0.000542244	0.00173701	yes	up	0.88	0.94	0.62	0.12	0.06	0.13	0.813333	0.103333
WBGene00044545	EGAP9.4	C2H2-type domain-containing protein [Source:NCBI gene;Acc:3896841]	5.18036	2.37305	3.09067e-05	0.00011889	yes	up	1.01	0.62	0.94	0.2	0.43	0.07	0.856667	0.233333
WBGene00044547	C13A2.12	Uncharacterized protein [Source:NCBI gene;Acc:3896839]	107.761	6.75169	0	0	yes	up	224.72	224.52	232.85	2.57	2.17	1.8	227.363	2.18
WBGene00044548	cnc-9	CaeNaCin (Caenorhabditis bacteriocin) [Source:NCBI gene;Acc:3896823]	37.1538	5.21544	3.1298e-39	6.54236e-38	yes	up	38.77	36.52	44.54	1.45	0.87	1.08	39.9433	1.13333
WBGene00044552	Y97E10AR.8	Uncharacterized protein [Source:NCBI gene;Acc:3896867]	2.00629	1.00453	0.0175464	0.0413885	yes	up	1.52	1.81	1.38	0.74	0.83	0.86	1.57	0.81
WBGene00044569	C25F6.8	Uncharacterized protein [Source:NCBI gene;Acc:3896879]	3.11664	1.63999	0.0147097	0.0353939	yes	up	0.81	0.55	0.88	0.22	0.23	0.3	0.746667	0.25
WBGene00044589	C29F5.8	DOMON domain-containing protein [Source:NCBI gene;Acc:3896730]	66.8421	6.06268	2.67441e-45	6.58141e-44	yes	up	13.6	15.75	17.94	0.38	0.23	0.12	15.7633	0.243333
WBGene00044617	bus-1	Acyl_transf_3 domain-containing protein [Source:NCBI gene;Acc:187552]	3.18335	1.67054	0.000913063	0.00282074	yes	up	0.33	0.26	0.38	0.11	0.1	0.12	0.323333	0.11
WBGene00044641	T01D1.8	ZP domain-containing protein [Source:NCBI gene;Acc:3896729]	2.08251	1.05832	0.000233741	0.000796279	yes	up	4.74	3.44	4.33	2.04	2.03	1.82	4.17	1.96333
WBGene00044644	B0205.13	Uncharacterized protein [Source:NCBI gene;Acc:4362999]	5.31304	2.40954	6.04192e-29	9.42091e-28	yes	up	24.66	20.5	23.22	3.93	5.24	4.28	22.7933	4.48333
WBGene00044649	C23H5.11	Uncharacterized protein [Source:NCBI gene;Acc:4363072]	3.43174	1.77894	4.2581e-14	3.48295e-13	yes	up	1.6	1.65	1.31	0.49	0.53	0.45	1.52	0.49
WBGene00044658	C01G10.17	Uncharacterized protein [Source:NCBI gene;Acc:4363108]	0.366417	-1.44844	0.000238026	0.000809505	yes	down	2.9	5.71	8.85	17.63	19.78	14.22	5.82	17.21
WBGene00044659	fbxa-142	F-box domain-containing protein [Source:NCBI gene;Acc:4363087]	3.09102	1.62808	2.30279e-11	1.58696e-10	yes	up	1.29	1.35	1.34	0.25	0.31	0.22	1.32667	0.26
WBGene00044662	F26G1.9	DB domain-containing protein [Source:NCBI gene;Acc:4363042]	2.57343	1.36369	1.09262e-07	5.54158e-07	yes	up	8.1	12.26	8.79	4.33	4.06	3.43	9.71667	3.94
WBGene00044663	F26G1.10	Uncharacterized protein [Source:NCBI gene;Acc:4363031]	3.45477	1.78859	2.52936e-08	1.36321e-07	yes	up	3.2	4.06	3.42	1.27	1.1	0.96	3.56	1.11
WBGene00044667	ZK622.5	Uncharacterized protein [Source:NCBI gene;Acc:4363029]	2.24178	1.16465	3.10169e-11	2.11723e-10	yes	up	10.97	9.88	9.36	4.96	4.24	4.78	10.07	4.66
WBGene00044677	ZK353.10	Uncharacterized protein [Source:NCBI gene;Acc:4363052]	2.42968	1.28077	2.29651e-16	2.14121e-15	yes	up	46.85	50.29	48.89	16.41	20.87	26.75	48.6767	21.3433
WBGene00044708	pals-11	Protein containing ALS2cr12 (ALS2CR12) signature [Source:NCBI gene;Acc:4363012]	4.4182	2.14346	0.000670578	0.00211714	yes	up	0.57	0.58	0.97	0.12	0.24	0.17	0.706667	0.176667
WBGene00044709	pals-12	Protein containing ALS2cr12 (ALS2CR12) signature [Source:NCBI gene;Acc:4363010]	6.20041	2.63236	0.0103255	0.0259067	yes	up	0.2	0.3	0.18	0.03	0.03	0.06	0.226667	0.04
WBGene00044711	pals-10	Protein containing ALS2cr12 (ALS2CR12) signature [Source:NCBI gene;Acc:13182677]	18.0414	4.17324	0.0190614	0.0445495	yes	up	3.54	1.23	1.07	0	0	0	1.94667	0
WBGene00044732	T03G11.10	Uncharacterized protein [Source:NCBI gene;Acc:4363129]	2.46299	1.30041	1.71029e-05	6.82556e-05	yes	up	1.73	2.01	1.71	0.55	0.98	0.75	1.81667	0.76
WBGene00044787		-	3.5713	1.83645	0.00152896	0.0045449	yes	up	0.84	0.38	0.71	0.13	0.2	0.27	0.643333	0.2
WBGene00044789	T07A9.14	Uncharacterized protein [Source:NCBI gene;Acc:4363068]	0.000539414	-10.8563	5.97511e-20	6.51918e-19	yes	down	0	0	0	9.95	11.33	12.92	0	11.4
WBGene00044791	bnc-1	BasoNuClin-1 zinc finger protein homolog [Source:NCBI gene;Acc:4363106]	3.94584	1.98033	1.51987e-05	6.11409e-05	yes	up	1.5	2.24	1.67	0.42	0.6	0.4	1.80333	0.473333
WBGene00044811	F12E12.11	Uncharacterized protein [Source:NCBI gene;Acc:4363044]	2.33414	1.22289	8.98306e-56	2.78627e-54	yes	up	41.38	37.85	37.58	18.72	17.1	15.91	38.9367	17.2433
WBGene00044901	Y41G9A.10	Uncharacterized protein [Source:NCBI gene;Acc:4926893]	3.69288	1.88475	1.07406e-145	1.17504e-143	yes	up	86.99	95.05	92.4	27.03	25.11	25	91.48	25.7133
WBGene00044922	Y43C5A.7	Uncharacterized protein [Source:NCBI gene;Acc:4927022]	2.51192	1.32879	4.14555e-27	6.06467e-26	yes	up	54.09	45.38	48.49	20.16	19.99	21.54	49.32	20.5633
WBGene00044952	Y24D9A.9	ncRNA [Source:NCBI gene;Acc:4927035]	0.175374	-2.51149	0.0157889	0.0376972	yes	down	1.45	0	6.84	9.25	17.01	29.83	2.76333	18.6967
WBGene00044977	F56C4.4	Uncharacterized protein [Source:NCBI gene;Acc:4926961]	2.26021	1.17646	5.05463e-05	0.000189337	yes	up	12.23	7.9	8.48	4.18	5.21	3.18	9.53667	4.19
WBGene00044978	F58D2.3	Uncharacterized protein [Source:NCBI gene;Acc:13198825]	3.84745	1.9439	0.000850792	0.00264543	yes	up	1.18	0.78	1.07	0.3	0.15	0.37	1.01	0.273333
WBGene00045050	ZC15.10	Uncharacterized protein [Source:NCBI gene;Acc:4926898]	4.74575	2.24664	0.000878285	0.00272082	yes	up	1.21	1.6	0.59	0.36	0.33	0.08	1.13333	0.256667
WBGene00045096	K01A6.7	Uncharacterized protein [Source:NCBI gene;Acc:13198301]	2.06638	1.04711	4.25627e-18	4.29467e-17	yes	up	40.23	47.82	46.71	23.07	20.55	22.92	44.92	22.18
WBGene00045188		-	2.52322	1.33527	1.36904e-19	1.47137e-18	yes	up	5.01	4.68	4.89	2.13	1.87	1.94	4.86	1.98
WBGene00045235		-	0.0461655	-4.43704	0.00981232	0.0247343	yes	down	0	0	0	0.4	0.16	0.34	0	0.3
WBGene00045250	Y73B6BL.47	Uncharacterized protein [Source:NCBI gene;Acc:6418688]	2.1677	1.11617	2.11422e-05	8.32375e-05	yes	up	2.86	2.54	2.19	0.8	1.43	1.37	2.53	1.2
WBGene00045252	Y62H9A.15	Uncharacterized protein [Source:NCBI gene;Acc:6418872]	2.64618	1.40391	2.85222e-13	2.21595e-12	yes	up	12.9	11.7	13.1	5.76	4.83	4.23	12.5667	4.94
WBGene00045269	F46G11.6	ZP domain-containing protein [Source:NCBI gene;Acc:6418852]	3.81185	1.93049	4.62351e-27	6.75408e-26	yes	up	13.04	14.53	13.03	3.88	3.77	3.38	13.5333	3.67667
WBGene00045331	F14D7.12	Uncharacterized protein [Source:NCBI gene;Acc:6418724]	3.87563	1.95443	9.10732e-21	1.02649e-19	yes	up	23.65	27.78	25.74	7.97	6.46	6.51	25.7233	6.98
WBGene00045336	R11D1.12	Uncharacterized protein [Source:NCBI gene;Acc:6418759]	2.71224	1.43948	1.05289e-58	3.48025e-57	yes	up	133.16	134.03	144.7	53.37	53.81	52.79	137.297	53.3233
WBGene00045338	M01B2.13	Uncharacterized protein [Source:NCBI gene;Acc:13216887]	2.66774	1.41562	3.78535e-22	4.52757e-21	yes	up	8.45	8.46	9.15	2.99	3.35	3.76	8.68667	3.36667
WBGene00045366		-	2.12008	1.08412	1.82959e-38	3.75047e-37	yes	up	39.74	42.58	40.42	20.72	20.25	18.95	40.9133	19.9733
WBGene00045388	lfor-1	ncRNA [Source:NCBI gene;Acc:13188025]	2.72792	1.4478	1.38328e-08	7.6143e-08	yes	up	55.5	48.88	54.12	12.27	23	28.48	52.8333	21.25
WBGene00045393	F26D11.13	Uncharacterized protein [Source:NCBI gene;Acc:6418733]	2.25525	1.17329	0.00929051	0.0235509	yes	up	0.83	1.28	0.83	0.33	0.31	0.72	0.98	0.453333
WBGene00045394	ZK813.7	Uncharacterized protein [Source:NCBI gene;Acc:6418876]	0.353875	-1.49869	5.364e-243	1.54253e-240	yes	down	540	497.04	506.27	1512.08	1520.61	1575.78	514.437	1536.16
WBGene00045398	Y71F9AM.8	Uncharacterized protein [Source:NCBI gene;Acc:6418614]	10.4299	3.38265	6.76855e-59	2.24836e-57	yes	up	85.18	100.93	110.46	10.73	11.65	8.39	98.8567	10.2567
WBGene00045401	eol-1	Decapping nuclease [Source:NCBI gene;Acc:6418775]	2.64667	1.40418	3.04555e-11	2.08103e-10	yes	up	3.59	4.05	3.86	1.45	1.52	1.53	3.83333	1.5
WBGene00045415	Y43F8B.15	Uncharacterized protein [Source:NCBI gene;Acc:6418800]	2.79263	1.48163	0.00476102	0.0128626	yes	up	0.55	0.56	0.63	0.16	0.3	0.17	0.58	0.21
WBGene00045455	F26G1.11	Uncharacterized protein [Source:NCBI gene;Acc:6418626]	2.15652	1.10871	5.99757e-07	2.82809e-06	yes	up	4.68	3.83	4.06	2.19	1.94	1.9	4.19	2.01
WBGene00045457	F33H12.7	Uncharacterized protein [Source:NCBI gene;Acc:6418627]	2.62442	1.392	3.30896e-07	1.59505e-06	yes	up	5.36	5.9	5.73	2.01	2.4	2.32	5.66333	2.24333
WBGene00045459	Y59A8B.26	Uncharacterized protein [Source:NCBI gene;Acc:6418809]	4.06184	2.02213	0	0	yes	up	253.47	263.67	277.51	69.4	70.61	70.51	264.883	70.1733
WBGene00045474	C49G9.2	Uncharacterized protein [Source:NCBI gene;Acc:6418605]	3.42219	1.77492	9.1952e-06	3.79925e-05	yes	up	2.7	3.52	4.48	0.73	1.17	1.37	3.56667	1.09
WBGene00045475	T07A5.7	Uncharacterized protein [Source:NCBI gene;Acc:6418657]	2.43784	1.28561	0.0129789	0.0316915	yes	up	0.28	0.35	0.39	0.15	0.15	0.13	0.34	0.143333
WBGene00045494	ZK662.6	Uncharacterized protein [Source:NCBI gene;Acc:6418875]	2.12506	1.0875	0.0036215	0.0100553	yes	up	1.39	2.79	2.11	1.07	1.21	2.34	2.09667	1.54
WBGene00045509		-	0.489756	-1.02986	1.20111e-08	6.63876e-08	yes	down	2.92	2.55	2.2	5.52	5.49	5.11	2.55667	5.37333
WBGene00050899	T10C6.15	F-box domain-containing protein [Source:NCBI gene;Acc:13217259]	2.3333	1.22237	1.17556e-21	1.37502e-20	yes	up	9.79	9.58	10.95	5	4.31	4.41	10.1067	4.57333
WBGene00050917	Y53G8AL.4	Uncharacterized protein [Source:NCBI gene;Acc:6418663]	0.470812	-1.08678	0.000953818	0.00293673	yes	down	6.27	3.6	5.68	14.38	14.45	13.49	5.18333	14.1067
WBGene00050934	T19C9.10	ATP-dependent DNA helicase [Source:NCBI gene;Acc:13217784]	4.2179	2.07653	1.83393e-05	7.28576e-05	yes	up	0.86	0.66	0.95	0.16	0.19	0.35	0.823333	0.233333
WBGene00050945		-	2.78289	1.47658	1.22158e-27	1.81747e-26	yes	up	7.07	7.25	7.36	2.44	3.01	2.55	7.22667	2.66667
WBGene00077439	F55B12.10	Uncharacterized protein [Source:NCBI gene;Acc:6418745]	3.1493	1.65503	8.63315e-46	2.15347e-44	yes	up	56.82	65.24	63.4	22.71	21.83	16.89	61.82	20.4767
WBGene00077444		-	15.2758	3.93317	0.00993933	0.0250255	yes	up	1.24	0.76	0.54	0.18	0	0	0.846667	0.06
WBGene00077445	Y51A2A.12	Uncharacterized protein [Source:NCBI gene;Acc:6418807]	7.14241	2.83641	9.1093e-27	1.31637e-25	yes	up	72.85	58.58	61.17	9.11	10.07	10.6	64.2	9.92667
WBGene00077491	K08H10.10	Uncharacterized protein [Source:NCBI gene;Acc:6418754]	2.08341	1.05894	0.000294212	0.000985768	yes	up	3.12	3.47	2.38	1.73	1.57	1.21	2.99	1.50333
WBGene00077521	maf-1	bZIP_Maf domain-containing protein [Source:NCBI gene;Acc:6418592]	2.11425	1.08015	4.48532e-14	3.66435e-13	yes	up	5.13	5.13	5.25	2.06	2.59	2.94	5.17	2.53
WBGene00077565	W07G4.7	Uncharacterized protein [Source:NCBI gene;Acc:6418779]	14.0293	3.81037	8.43607e-22	9.93089e-21	yes	up	16.61	14.63	18.42	0.34	2.15	1.26	16.5533	1.25
WBGene00077573	T08G5.15	DUF19 domain-containing protein [Source:NCBI gene;Acc:6418770]	4.13097	2.04648	7.20268e-19	7.51244e-18	yes	up	6.2	4.77	5.94	1.33	1.42	1.49	5.63667	1.41333
WBGene00077581		-	3.23856	1.69535	0.00426088	0.0116363	yes	up	9	5.34	9.21	2.17	4.56	1.32	7.85	2.68333
WBGene00077593	C49G7.12	Uncharacterized protein [Source:NCBI gene;Acc:6418710]	2.20938	1.14364	2.15146e-14	1.78888e-13	yes	up	11.38	8.89	8.93	4.72	4.22	5.16	9.73333	4.7
WBGene00077629		-	2.65508	1.40876	0.0024622	0.00704236	yes	up	0.3	0.38	0.31	0.13	0.15	0.09	0.33	0.123333
WBGene00077673	B0563.10	Uncharacterized protein [Source:NCBI gene;Acc:6418828]	33.8479	5.08099	0.000943648	0.00290764	yes	up	0.55	2.29	1.06	0	0	0	1.3	0
WBGene00077691	T06E4.14	Uncharacterized protein [Source:NCBI gene;Acc:6418768]	0.472864	-1.0805	2.71849e-11	1.86323e-10	yes	down	4.2	5.19	4.38	10.52	9.37	10.28	4.59	10.0567
WBGene00077692	C08E8.10	Uncharacterized protein [Source:NCBI gene;Acc:6418690]	4.73401	2.24306	4.48036e-70	1.86342e-68	yes	up	71.17	73.6	81.67	15.96	17.43	16.87	75.48	16.7533
WBGene00077704	F12A10.9	Uncharacterized protein [Source:NCBI gene;Acc:7040168]	6.28968	2.65299	1.00309e-38	2.07312e-37	yes	up	35.33	41.06	41.22	7.83	3.76	8.09	39.2033	6.56
WBGene00077766	rgba-1	Regulatory for Behavioral Aging [Source:NCBI gene;Acc:7040131]	2.06742	1.04783	0.00011499	0.000410345	yes	up	2.74	2.52	1.88	0.86	1.52	1.55	2.38	1.31
WBGene00077769	F33E2.10	Uncharacterized protein [Source:NCBI gene;Acc:7040178]	0.263957	-1.92163	5.00285e-08	2.60765e-07	yes	down	0.64	0.21	0.4	1.57	1.66	1.59	0.416667	1.60667
WBGene00077770	M04D5.3	Uncharacterized protein [Source:NCBI gene;Acc:7040162]	2.12252	1.08578	2.98177e-16	2.76365e-15	yes	up	10.11	9.98	11.65	4.84	5.43	5.22	10.58	5.16333
WBGene00077772		-	2.29632	1.19932	0.00029494	0.000988043	yes	up	1.66	1.71	1.13	0.55	0.61	0.47	1.5	0.543333
WBGene00077787	T05E12.10	ncRNA [Source:NCBI gene;Acc:7040185]	10.3465	3.37107	0.0108835	0.0271246	yes	up	0.61	0.29	0.62	0.07	0.08	0	0.506667	0.05
WBGene00086560	ZK355.8	Uncharacterized protein [Source:NCBI gene;Acc:7040126]	8.04891	3.00879	1.10223e-151	1.31289e-149	yes	up	390.61	444.18	451.03	64.07	61.18	51	428.607	58.75
WBGene00086565	W06G6.17	Uncharacterized protein [Source:NCBI gene;Acc:7040142]	10.8189	3.43549	7.6512e-65	2.91151e-63	yes	up	19.55	21.49	18.39	1.9	1.77	2.06	19.81	1.91
WBGene00086568	Y2H9A.6	Uncharacterized protein [Source:NCBI gene;Acc:7040172]	2.93229	1.55203	3.03682e-11	2.07576e-10	yes	up	2.82	3.29	3.47	1.24	1.01	1.1	3.19333	1.11667
WBGene00175027	W02F12.8	Uncharacterized protein [Source:NCBI gene;Acc:13213356]	3.07137	1.61888	5.33833e-09	3.04594e-08	yes	up	23	25.71	20.07	5.58	10.58	7.99	22.9267	8.05
WBGene00185095	W09C2.7	Uncharacterized protein [Source:NCBI gene;Acc:13197466]	2.82344	1.49746	1.05084e-06	4.84169e-06	yes	up	12.96	18.61	12.88	5.24	7.46	3.93	14.8167	5.54333
WBGene00185096	W09C2.9	Uncharacterized protein [Source:NCBI gene;Acc:13197467]	17.0321	4.09019	6.54615e-20	7.11523e-19	yes	up	39.51	56.55	49.27	3.75	3.29	2.48	48.4433	3.17333
WBGene00185116	W09C2.8	Uncharacterized protein [Source:NCBI gene;Acc:13197468]	23.4501	4.55152	1.19456e-30	1.95341e-29	yes	up	37.36	39.82	51.92	1.93	2.35	1.65	43.0333	1.97667
WBGene00189932	Y26G10.7	Saposin B-type domain-containing protein [Source:NCBI gene;Acc:13217964]	6.35538	2.66798	1.86033e-200	3.53287e-198	yes	up	267.7	266.96	291.72	42.28	51.05	44.23	275.46	45.8533
WBGene00189948	F56H9.8	Uncharacterized protein [Source:NCBI gene;Acc:13215867]	12.6041	3.65583	1.73017e-08	9.45393e-08	yes	up	4.23	4.23	2.83	0.28	0.02	1.06	3.76333	0.453333
WBGene00189961	Y54G2A.57	Uncharacterized protein [Source:NCBI gene;Acc:13192508]	9.90347	3.30793	4.50321e-255	1.37348e-252	yes	up	35.45	39.79	38.67	4.32	3.55	3.99	37.97	3.95333
WBGene00194645	Y105C5A.1269	Uncharacterized protein [Source:NCBI gene;Acc:13206884]	3.80026	1.9261	0.0033634	0.00938396	yes	up	2.55	1.17	2.09	0.48	0.37	0.76	1.93667	0.536667
WBGene00194646	Y105C5A.1270	Uncharacterized protein [Source:NCBI gene;Acc:13206883]	5.20406	2.37964	0.000953113	0.00293501	yes	up	1.89	1.59	2.82	0.39	0.27	0.55	2.1	0.403333
WBGene00194658	R09E10.13	Uncharacterized protein [Source:NCBI gene;Acc:13197764]	3.05708	1.61215	2.93426e-19	3.11369e-18	yes	up	113.67	126.38	102.21	42.89	38.7	43.17	114.087	41.5867
WBGene00194679	T26C11.9	Uncharacterized protein [Source:NCBI gene;Acc:13219386]	7.14097	2.83612	5.29621e-09	3.02447e-08	yes	up	1.66	1.5	1.55	0.36	0.16	0.22	1.57	0.246667
WBGene00194708	Y36E3A.2	Uncharacterized protein [Source:NCBI gene;Acc:13216964]	2.39577	1.26049	0.000643811	0.00203868	yes	up	2.21	1.75	2.41	0.94	0.7	1.15	2.12333	0.93
WBGene00194717	ZC239.22	Uncharacterized protein [Source:NCBI gene;Acc:13184240]	0.318685	-1.6498	6.96776e-19	7.27495e-18	yes	down	4.87	4.86	3.46	12.95	15.26	14.38	4.39667	14.1967
WBGene00194727	C18D11.10	Uncharacterized protein [Source:NCBI gene;Acc:13191465]	0.377477	-1.40554	0.0113733	0.0281814	yes	down	1.84	1.06	2.5	5.76	4.9	4.82	1.8	5.16
WBGene00194738	Y46E12A.5	Uncharacterized protein [Source:NCBI gene;Acc:13188586]	46.1366	5.52784	2.53308e-15	2.23448e-14	yes	up	90.52	100.56	81.96	2.85	1.5	2.71	91.0133	2.35333
WBGene00194768		-	60.3569	5.91545	1.91061e-271	6.41009e-269	yes	up	15.11	15.64	16.13	0.22	0.27	0.35	15.6267	0.28
WBGene00194800	linc-83	ncRNA [Source:NCBI gene;Acc:13222512]	15.2796	3.93354	0.00169518	0.00499472	yes	up	6.32	0.73	2.84	1.02	0	0.16	3.29667	0.393333
WBGene00194852	T28A8.8	SPK domain-containing protein [Source:NCBI gene;Acc:13191798]	2.16382	1.11358	0.0089773	0.0228577	yes	up	1.98	3.45	2.93	2.32	0.84	0.78	2.78667	1.31333
WBGene00194867	W09C2.10	Uncharacterized protein [Source:NCBI gene;Acc:13197469]	26.6677	4.73702	0.00279255	0.00790633	yes	up	2.35	2.82	1.63	0	0	0	2.26667	0
WBGene00194909	F41E6.17	Uncharacterized protein [Source:NCBI gene;Acc:13214080]	2.02316	1.01661	2.29887e-07	1.12631e-06	yes	up	6.32	6.31	6.49	3.49	3.05	3.28	6.37333	3.27333
WBGene00194921	ZK742.7	Uncharacterized protein [Source:NCBI gene;Acc:13213791]	2.03037	1.02175	4.46231e-30	7.18036e-29	yes	up	145.42	158.09	150.87	80.84	84.89	71.26	151.46	78.9967
WBGene00194934	ZK809.9	Uncharacterized protein [Source:NCBI gene;Acc:13198270]	2.10337	1.0727	0.0212555	0.0490118	yes	up	0.65	0.32	0.58	0.15	0.23	0.37	0.516667	0.25
WBGene00194982	Y17D7B.10	Uncharacterized protein [Source:NCBI gene;Acc:13218327]	2.02127	1.01526	0.00753758	0.0195279	yes	up	7.84	9.04	9.04	4.53	4.75	4.41	8.64	4.56333
WBGene00195004	K08D12.8	Uncharacterized protein [Source:NCBI gene;Acc:13192261]	3.94929	1.98159	3.54133e-20	3.89546e-19	yes	up	38.43	40.4	37.4	11.84	9.88	9.73	38.7433	10.4833
WBGene00195070	C16C8.20	Ubiquitin-like domain-containing protein [Source:NCBI gene;Acc:13184345]	2.919	1.54547	0.021722	0.0499445	yes	up	1.53	0.65	1.04	0.22	0.68	0.24	1.07333	0.38
WBGene00195164	K12B6.11	Uncharacterized protein [Source:NCBI gene;Acc:13213180]	10.1167	3.33866	1.20971e-05	4.92545e-05	yes	up	2.17	2.65	2.89	0.13	0.4	0.27	2.57	0.266667
WBGene00195165	F57G4.11	FTH domain-containing protein [Source:NCBI gene;Acc:13217928]	2.20721	1.14222	0.00735734	0.0191076	yes	up	0.47	0.58	0.49	0.27	0.26	0.19	0.513333	0.24
WBGene00195189	ZC449.8	Uncharacterized protein [Source:NCBI gene;Acc:13220478]	4.67167	2.22394	0.0145068	0.035002	yes	up	0.53	0.69	1.67	0.45	0.19	0	0.963333	0.213333
WBGene00195230	F36D1.13	Uncharacterized protein [Source:NCBI gene;Acc:13182079]	7.11412	2.83069	7.71019e-11	5.10546e-10	yes	up	37.81	43.43	43.71	6.72	5.54	7.44	41.65	6.56667
WBGene00195231	F36D1.14	Uncharacterized protein [Source:NCBI gene;Acc:13182080]	7.11412	2.83069	7.71019e-11	5.10546e-10	yes	up	37.81	43.43	43.71	6.72	5.54	7.44	41.65	6.56667
WBGene00195246	ZK546.19	Uncharacterized protein [Source:NCBI gene;Acc:13184789]	0.417057	-1.26168	0.000541109	0.00173365	yes	down	1.53	2.38	2.02	4.33	6.24	4.04	1.97667	4.87
WBGene00195248	emc-5	Membrane magnesium transporter [Source:NCBI gene;Acc:13187162]	0.495914	-1.01184	2.36515e-36	4.52571e-35	yes	down	13.83	12.47	13.45	23.05	24.02	24.41	13.25	23.8267
WBGene00195250	C13C4.8	Uncharacterized protein [Source:NCBI gene;Acc:13215622]	4.64453	2.21553	5.57856e-09	3.1776e-08	yes	up	3.16	3.43	4.36	0.95	0.85	0.66	3.65	0.82
WBGene00195463	ZK863.10	ncRNA [Source:NCBI gene;Acc:13215638]	8.21777	3.03875	2.63479e-09	1.55219e-08	yes	up	52.86	88.38	64.24	11.03	8.04	11.67	68.4933	10.2467
WBGene00195813	F31C3.13	ncRNA [Source:NCBI gene;Acc:13183159]	0.39038	-1.35705	0.000118391	0.000421509	yes	down	2637.51	2724.83	3861.44	0	0	15241.4	3074.59	5080.48
WBGene00198564	F49H12.12	ncRNA [Source:NCBI gene;Acc:24104612]	22.9478	4.52029	1.60929e-09	9.60993e-09	yes	up	3.3	2.03	2.09	0	0.17	0.13	2.47333	0.1
WBGene00201398	F31C3.16	ncRNA [Source:NCBI gene;Acc:13183152]	0.303627	-1.71963	8.66788e-05	0.00031467	yes	down	107.33	78.34	124.24	264.92	276.77	565.39	103.303	369.027
WBGene00202498	Y60C6A.2	Uncharacterized protein [Source:NCBI gene;Acc:13212671]	9.2579	3.21068	2.42308e-99	1.56336e-97	yes	up	102.31	102.64	102.92	12.77	10.03	12.43	102.623	11.7433
WBGene00202512	C25E10.16	Uncharacterized protein [Source:NCBI gene;Acc:13214248]	9.93636	3.31272	0.0179896	0.0423099	yes	up	1.08	0.4	0.1	0	0.14	0	0.526667	0.0466667
WBGene00206358	F46E10.18	Uncharacterized protein [Source:NCBI gene;Acc:13213286]	21.0964	4.39892	0.00918524	0.0233252	yes	up	0.82	0.31	0.67	0	0	0	0.6	0
WBGene00206360	T13C5.10	Uncharacterized protein [Source:NCBI gene;Acc:13220955]	45.6346	5.51206	0.000116678	0.000416	yes	up	0.64	0.42	0.71	0	0	0	0.59	0
WBGene00206370	F02D8.9	Uncharacterized protein [Source:NCBI gene;Acc:13216740]	3.05713	1.61218	0.00649645	0.0170567	yes	up	1.92	2.63	2.01	0.51	0.93	0.81	2.18667	0.75
WBGene00206382	F01G12.18	Uncharacterized protein [Source:NCBI gene;Acc:13224506]	0.31247	-1.67821	0.000971989	0.00298856	yes	down	1.21	0.98	0.23	1.44	3.94	2.46	0.806667	2.61333
WBGene00206391	C01B9.7	ncRNA [Source:NCBI gene;Acc:13187769]	43.9047	5.4563	3.59782e-05	0.000137427	yes	up	40.12	66.59	35.11	4.14	0	0	47.2733	1.38
WBGene00206412	T24H7.8	Uncharacterized protein [Source:NCBI gene;Acc:13185313]	0.332991	-1.58645	0.000418818	0.00136953	yes	down	1.23	1.38	1.94	5.29	5.36	3.77	1.51667	4.80667
WBGene00206464	F59C6.18	Uncharacterized protein [Source:NCBI gene;Acc:13181858]	6.41604	2.68168	2.43469e-07	1.18986e-06	yes	up	7.59	14.87	11.66	2.97	1.04	1.69	11.3733	1.9
WBGene00206478	M6.11	Galectin [Source:NCBI gene;Acc:13219106]	19.8271	4.3094	2.52884e-24	3.30985e-23	yes	up	8	8.24	8.81	0.4	0.66	0.26	8.35	0.44
WBGene00206485	C10A4.13	Uncharacterized protein [Source:NCBI gene;Acc:13221416]	2.05888	1.04186	4.75642e-05	0.000178732	yes	up	6.84	5.98	5.89	3.06	3.6	2.49	6.23667	3.05
WBGene00206494	C15H11.16	ncRNA [Source:NCBI gene;Acc:13216539]	7.46577	2.90029	0.0125811	0.0308287	yes	up	0.73	0.29	0.59	0.07	0.15	0	0.536667	0.0733333
WBGene00206495	F20E11.18	Uncharacterized protein [Source:NCBI gene;Acc:13217856]	8.01908	3.00344	1.00036e-08	5.572e-08	yes	up	10.9	9.89	10.47	0.99	2.08	1.28	10.42	1.45
WBGene00206499	C06H5.11	Uncharacterized protein [Source:NCBI gene;Acc:13218024]	4.81373	2.26715	1.70791e-16	1.6043e-15	yes	up	77.01	102.47	134.89	17.05	33.59	23.14	104.79	24.5933
WBGene00206502	T01B7.13	Uncharacterized protein [Source:NCBI gene;Acc:13186216]	3.19064	1.67385	4.67459e-07	2.22721e-06	yes	up	23.11	24.89	24.59	8.98	7.94	8.08	24.1967	8.33333
WBGene00206504	K10G4.15	Uncharacterized protein [Source:NCBI gene;Acc:13217802]	17.6773	4.14382	3.04989e-05	0.000117434	yes	up	110.08	67.87	108.07	0	13.09	7.17	95.34	6.75333
WBGene00206510	Y113G7A.22	Uncharacterized protein [Source:NCBI gene;Acc:13218727]	5.32586	2.41302	4.32356e-11	2.91862e-10	yes	up	4.36	4.81	5.18	0.52	1.24	1.04	4.78333	0.933333
WBGene00206512	Y39A3B.7	Uncharacterized protein [Source:NCBI gene;Acc:13188641]	5.08563	2.34643	2.20122e-08	1.19242e-07	yes	up	3.8	4.23	4.08	0.94	1.16	0.37	4.03667	0.823333
WBGene00206520	ZK897.10	Uncharacterized protein [Source:NCBI gene;Acc:13198689]	4.64558	2.21586	6.37589e-05	0.000235412	yes	up	2.72	3.46	3.21	0.32	0.93	0.8	3.13	0.683333
WBGene00206525	R74.10	Saposin B-type domain-containing protein [Source:NCBI gene;Acc:13189130]	2.03753	1.02682	3.53817e-24	4.60397e-23	yes	up	91.03	105.07	94.39	51.76	52.35	45.9	96.83	50.0033
WBGene00206537	Y71H9A.10	Saposin B-type domain-containing protein [Source:NCBI gene;Acc:13222892]	6.94892	2.79679	0.00799633	0.0205918	yes	up	0.42	0.33	0.38	0.16	0	0	0.376667	0.0533333
WBGene00219212	K10G4.16	Uncharacterized protein [Source:NCBI gene;Acc:13217800]	17.6773	4.14382	3.04989e-05	0.000117434	yes	up	110.08	67.87	108.07	0	13.09	7.17	95.34	6.75333
WBGene00219216	K08D10.14	Uncharacterized protein [Source:NCBI gene;Acc:13192832]	0.461081	-1.11691	7.33973e-17	7.03901e-16	yes	down	4.34	3.35	3.62	8.99	7.41	8	3.77	8.13333
WBGene00219243	T23G4.127	Uncharacterized protein [Source:NCBI gene;Acc:13199210]	5.20217	2.37911	0.00505333	0.0135722	yes	up	0.52	0.28	0.9	0.09	0.05	0.2	0.566667	0.113333
WBGene00219289	T05C12.15	Uncharacterized protein [Source:NCBI gene;Acc:13186029]	2.67583	1.41999	3.82355e-05	0.000145718	yes	up	122.33	145.59	145.15	52.83	87.37	64.74	137.69	68.3133
WBGene00219297	T23F11.11	Uncharacterized protein [Source:NCBI gene;Acc:13189293]	2.9661	1.56857	6.981e-07	3.27351e-06	yes	up	2.53	2.56	3.71	0.96	1.05	1.25	2.93333	1.08667
WBGene00219298	F55H2.8	Uncharacterized protein [Source:NCBI gene;Acc:13190818]	6.55961	2.71361	1.59561e-183	2.5291e-181	yes	up	1594.7	1796.39	1864.56	312.63	357.84	315.25	1751.88	328.573
WBGene00219307		-	2.26727	1.18095	1.82837e-18	1.88358e-17	yes	up	36.42	35.29	33.67	14.69	16.69	14.59	35.1267	15.3233
WBGene00219308	W06G6.20	Uncharacterized protein [Source:NCBI gene;Acc:13217533]	9.79311	3.29177	1.83056e-61	6.40855e-60	yes	up	163.73	150.75	162.71	20.71	15.48	18	159.063	18.0633
WBGene00219309	F26F2.13	Uncharacterized protein [Source:NCBI gene;Acc:13218858]	3.92195	1.97157	0.0111834	0.0277792	yes	up	1.6	2.01	3.43	0.82	0.43	0.65	2.34667	0.633333
WBGene00219324	F47B8.18	Uncharacterized protein [Source:NCBI gene;Acc:13216506]	41.8625	5.38759	1.28694e-11	9.02336e-11	yes	up	4.41	2.29	4.03	0.13	0.07	0.07	3.57667	0.09
WBGene00219423	C23H5.15	Uncharacterized protein [Source:NCBI gene;Acc:24104233]	4.84044	2.27514	7.65433e-194	1.32829e-191	yes	up	109.54	118.1	119.84	25.04	26.74	22.7	115.827	24.8267
WBGene00219425	Y54G2A.73	Uncharacterized protein [Source:NCBI gene;Acc:13192519]	0.454518	-1.13759	6.90332e-30	1.1064e-28	yes	down	2.27	2.89	1.91	5.07	3.99	4.99	2.35667	4.68333
WBGene00219445	C06H5.12	Uncharacterized protein [Source:NCBI gene;Acc:24104179]	5.96241	2.5759	8.70998e-111	6.51791e-109	yes	up	150.14	208.03	197.01	28.27	21.58	25.85	185.06	25.2333
WBGene00219446	C06H5.13	Uncharacterized protein [Source:NCBI gene;Acc:24104180]	113.888	6.83148	1.38109e-07	6.93299e-07	yes	up	77.2	35.61	71.72	0	0	0	61.51	0
WBGene00219447	C06H5.14	Uncharacterized protein [Source:NCBI gene;Acc:24104181]	4.13471	2.04778	4.32448e-08	2.27349e-07	yes	up	167.76	191.41	182.84	33.09	47.91	89.24	180.67	56.7467
WBGene00219450	F53B6.13	Uncharacterized protein [Source:NCBI gene;Acc:13181313]	2.69333	1.42939	0.00206756	0.0060023	yes	up	5.93	8.16	6.97	3.53	2	2.81	7.02	2.78
WBGene00219546	F41E7.20	ncRNA [Source:NCBI gene;Acc:24104564]	8.15813	3.02824	6.67396e-219	1.44459e-216	yes	up	1586.5	1712.16	1871.54	224.69	285.44	255.12	1723.4	255.083
WBGene00219559	linc-5	ncRNA [Source:NCBI gene;Acc:25502971]	2.18243	1.12594	1.28204e-20	1.43695e-19	yes	up	40.44	47.93	48.09	20.72	19.22	25.37	45.4867	21.77
WBGene00219590	linc-72	ncRNA [Source:NCBI gene;Acc:24104593]	2.76079	1.46508	2.16237e-06	9.57089e-06	yes	up	3.53	4.36	5.15	1.56	1.76	1.6	4.34667	1.64
WBGene00219624	linc-62	ncRNA [Source:NCBI gene;Acc:24105176]	9.23147	3.20656	1.0046e-12	7.55139e-12	yes	up	6.47	8.55	7.24	0.26	1.33	0.95	7.42	0.846667
WBGene00219650	linc-56	ncRNA [Source:NCBI gene;Acc:24104205]	2.04656	1.0332	1.82824e-05	7.26459e-05	yes	up	4.3	4.53	4.79	2.06	1.95	2.92	4.54	2.31
WBGene00219660	linc-19	ncRNA [Source:NCBI gene;Acc:24104300]	4.17156	2.06059	3.24052e-18	3.2962e-17	yes	up	7.53	6.8	6.64	1.47	2.07	1.32	6.99	1.62
WBGene00219661	linc-45	ncRNA [Source:NCBI gene;Acc:24104301]	3.55862	1.83132	1.58228e-05	6.3474e-05	yes	up	6.01	3.75	4.4	1.84	0.89	1.43	4.72	1.38667
WBGene00219680	linc-35	ncRNA [Source:NCBI gene;Acc:24104470]	2.36796	1.24365	7.58267e-10	4.63949e-09	yes	up	12.96	19.82	14.8	6.46	22.41	8.52	15.86	12.4633
WBGene00219691	linc-106	ncRNA [Source:NCBI gene;Acc:24104557]	9.8723	3.30339	0.000463085	0.00150329	yes	up	1.11	1.25	1.31	0.16	0.08	0.37	1.22333	0.203333
WBGene00219714	linc-3	ncRNA [Source:NCBI gene;Acc:24104761]	10.6637	3.41463	1.92338e-24	2.53388e-23	yes	up	27.69	29.85	26.96	1.79	2.15	4.51	28.1667	2.81667
WBGene00219964	F52G3.6	ncRNA [Source:NCBI gene;Acc:24104619]	22.3298	4.4809	0.00167913	0.00495178	yes	up	22.29	40.61	25.05	0	4.03	0	29.3167	1.34333
WBGene00220258	C50C3.19	Uncharacterized protein [Source:NCBI gene;Acc:24104339]	0.442581	-1.17599	0.00368785	0.010217	yes	down	0.89	0.72	0.79	1.54	1.65	1.83	0.8	1.67333
WBGene00235092	C54F6.17	Uncharacterized protein [Source:NCBI gene;Acc:24104350]	8.95221	3.16224	7.97844e-141	8.58856e-139	yes	up	165.71	192.17	200.04	19.35	26.66	20.08	185.973	22.03
WBGene00235093	C54F6.18	Uncharacterized protein [Source:NCBI gene;Acc:24104351]	2.10211	1.07184	1.41321e-12	1.05401e-11	yes	up	4.98	5.72	5.8	2.69	3.03	4.35	5.5	3.35667
WBGene00235094	K08D9.9	Uncharacterized protein [Source:NCBI gene;Acc:24104735]	0.368963	-1.43845	5.20058e-27	7.58057e-26	yes	down	319.67	264.7	298.58	1006.24	1180.23	857.52	294.317	1014.66
WBGene00235118	K04A8.18	Saposin B-type domain-containing protein [Source:NCBI gene;Acc:24104716]	11.6635	3.54393	7.04229e-23	8.68103e-22	yes	up	16.6	16.37	19.63	1.7	1.7	1.25	17.5333	1.55
WBGene00235311	Y57E12B.11	Uncharacterized protein [Source:NCBI gene;Acc:24105169]	4.05836	2.0209	2.1667e-06	9.58796e-06	yes	up	14.19	19.3	14.17	5.21	4.1	3.51	15.8867	4.27333
WBGene00235317	K04A8.19	Uncharacterized protein [Source:NCBI gene;Acc:24104717]	15.4124	3.94602	0.000136055	0.000480912	yes	up	9.42	18.32	18.68	3.73	0	0	15.4733	1.24333
WBGene00235324	F10G2.10	DUF19 domain-containing protein [Source:NCBI gene;Acc:24104419]	7.40689	2.88887	1.38056e-36	2.66194e-35	yes	up	7.59	7.5	6.81	0.83	1.72	0.79	7.3	1.11333
WBGene00235327	T02B11.10	DUF148 domain-containing protein [Source:NCBI gene;Acc:24104834]	6.53423	2.70802	5.03944e-07	2.3948e-06	yes	up	1.38	1.85	2.01	0.21	0.44	0.17	1.74667	0.273333
WBGene00235332	K04A8.20	Uncharacterized protein [Source:NCBI gene;Acc:24104718]	0.198216	-2.33486	0.0154996	0.037104	yes	down	0	0.53	0.9	1.09	3.42	3.09	0.476667	2.53333
WBGene00235361	F56D6.23	Uncharacterized protein [Source:NCBI gene;Acc:24104656]	19.5055	4.28581	0.0133584	0.0325004	yes	up	1.24	2.29	4.71	0	0	0	2.74667	0
WBGene00236789	Y18H1A.18	Uncharacterized protein [Source:NCBI gene;Acc:24105053]	2.69566	1.43064	0.00141728	0.00423481	yes	up	5.31	7.36	6.63	1.55	2.79	3.24	6.43333	2.52667
WBGene00255469	C25G4.17	C-type lectin domain-containing protein [Source:NCBI gene;Acc:24104251]	3.587	1.84278	4.17333e-07	1.99642e-06	yes	up	2.69	2.18	2.4	0.63	0.42	1.07	2.42333	0.706667
WBGene00255606	T23B3.9	ncRNA [Source:NCBI gene;Acc:25502991]	2.18156	1.12536	0.0215266	0.0495688	yes	up	15.66	15.32	24.91	5.42	11.38	12.29	18.63	9.69667
WBGene00255731	T02B11.11	DUF148 domain-containing protein [Source:NCBI gene;Acc:25502986]	8.52665	3.09198	8.42894e-05	0.000306826	yes	up	0.87	1.01	0.84	0.11	0.17	0.06	0.906667	0.113333
WBGene00268196	F59A7.14	Uncharacterized protein [Source:NCBI gene;Acc:25502982]	3.83583	1.93954	3.16036e-08	1.68614e-07	yes	up	10.03	10.32	10.3	1.64	3.3	3.54	10.2167	2.82667
WBGene00268199	C45H4.21	Uncharacterized protein [Source:NCBI gene;Acc:25502974]	10.3964	3.37801	1.85195e-19	1.97666e-18	yes	up	7.51	5.16	4.56	0.27	1.01	0.4	5.74333	0.56
WBGene00268213	C17B7.15	DUF19 domain-containing protein [Source:NCBI gene;Acc:26591681]	4.31847	2.11052	1.18426e-05	4.82771e-05	yes	up	2.29	1.16	1.99	0.38	0.25	0.73	1.81333	0.453333
WBGene00268216	F49B2.9	Uncharacterized protein [Source:NCBI gene;Acc:26591690]	6.00562	2.58631	0.012956	0.0316395	yes	up	0.76	1.44	0.71	0.12	0.13	0.26	0.97	0.17
WBGene00269382	F33D11.16	Uncharacterized protein [Source:NCBI gene;Acc:27219615]	2.1823	1.12585	4.3204e-10	2.68591e-09	yes	up	16.74	21.56	21.05	9.75	8.6	10.26	19.7833	9.53667
WBGene00270303	T28D9.16	Uncharacterized protein [Source:NCBI gene;Acc:174070]	0.45245	-1.14417	1.3593e-12	1.01456e-11	yes	down	1.66	1.36	1.53	3.38	3.16	3.81	1.51667	3.45
WBGene00270318	F26G1.15	Uncharacterized protein [Source:NCBI gene;Acc:29991189]	3.04025	1.60419	3.48181e-23	4.35064e-22	yes	up	59.15	66.69	67.64	20.59	24.48	22.95	64.4933	22.6733
WBGene00270319	F26A1.19	Uncharacterized protein [Source:NCBI gene;Acc:29991188]	2.0252	1.01807	1.42489e-25	1.9619e-24	yes	up	60.24	62.75	59.88	32.07	28.6	33.6	60.9567	31.4233
WBGene00271444	T04C12.33	Uncharacterized protein [Source:NCBI gene;Acc:30928523]	5.43848	2.4432	2.2248e-39	4.66513e-38	yes	up	3.17	3.53	4.19	1.03	0.99	1.18	3.63	1.06667
WBGene00271606	F22F4.9	Uncharacterized protein [Source:NCBI gene;Acc:32091598]	0.00404458	-7.94979	1.58455e-10	1.02332e-09	yes	down	0	0	0	8.32	4.02	4.72	0	5.68667
WBGene00271632	Y110A7A.24	ncRNA [Source:NCBI gene;Acc:32928600]	2.14134	1.09851	0.000314252	0.0010482	yes	up	26.46	28.75	25.41	14.8	19.55	9.35	26.8733	14.5667
WBGene00271650	C17G10.14	ncRNA [Source:NCBI gene;Acc:32928580]	11.3428	3.5037	0.00880122	0.022452	yes	up	0.63	0.88	0.23	0.13	0	0	0.58	0.0433333
WBGene00271651	F19B10.14	ncRNA [Source:NCBI gene;Acc:32928587]	3.7999	1.92596	8.89707e-09	4.97633e-08	yes	up	24.11	24.03	29.46	5.8	9.38	7.2	25.8667	7.46
WBGene00271703	ZK1010.12	Uncharacterized protein [Source:NCBI gene;Acc:32928605]	6.91557	2.78985	1.80788e-06	8.07469e-06	yes	up	5.67	4.8	5.43	0.91	1.52	0	5.3	0.81
WBGene00271776	F53G12.18	Uncharacterized protein [Source:NCBI gene;Acc:34700629]	4.67956	2.22637	0.00688418	0.0179832	yes	up	5.39	5.43	6.61	1.76	1.23	1.16	5.81	1.38333
WBGene00271781	Y71F9AM.9	ncRNA [Source:NCBI gene;Acc:34700655]	4.4136	2.14196	4.10041e-08	2.1619e-07	yes	up	4.11	5.25	5.15	1.33	0.59	1.52	4.83667	1.14667
WBGene00271815	K04A8.21	Saposin B-type domain-containing protein [Source:NCBI gene;Acc:186973]	2.86755	1.51982	1.78554e-59	6.02059e-58	yes	up	135.92	137.7	147.01	50.93	56.3	47.66	140.21	51.63
WBGene00271827	T19H12.15	Uncharacterized protein [Source:NCBI gene;Acc:34700646]	3.76692	1.91339	1.29239e-05	5.24197e-05	yes	up	7.64	8.85	5.23	1.97	2.68	1.44	7.24	2.03
WBGene00271832	Y60C6A.3	Uncharacterized protein [Source:NCBI gene;Acc:35381283]	6.90851	2.78837	0	0	yes	up	644.42	675.01	722.66	109.73	108.02	97.74	680.697	105.163
WBGene00284844	H38K22.9	Uncharacterized protein [Source:NCBI gene;Acc:54162130]	3.47749	1.79805	0.00347002	0.00966269	yes	up	5.79	4.74	3.58	1.73	1.21	1.49	4.70333	1.47667
WBGene00284845	Y71F9AR.10	Uncharacterized protein [Source:NCBI gene;Acc:36312796]	56.8382	5.82879	2.59458e-05	0.000100984	yes	up	6.82	10.7	6.06	0	0	0	7.86	0
WBGene00284847	F54D8.10	Uncharacterized protein [Source:NCBI gene;Acc:36312789]	44.2153	5.46647	5.43086e-15	4.68796e-14	yes	up	163.84	193.19	268.8	3.77	7.94	6.82	208.61	6.17667
WBGene00284848	M02E1.4	Uncharacterized protein [Source:NCBI gene;Acc:36312791]	2.01997	1.01434	9.74867e-36	1.84091e-34	yes	up	96.2	90.39	85.4	48.61	46.01	45.46	90.6633	46.6933
WBGene00302984	Y51H7C.41	Uncharacterized protein [Source:NCBI gene;Acc:36805059]	0.280473	-1.83407	0.000403356	0.00132176	yes	down	0.76	1.26	0.16	2.53	3.2	2.05	0.726667	2.59333
WBGene00303365	M151.10	Uncharacterized protein [Source:NCBI gene;Acc:39010816]	2.29594	1.19909	5.95338e-12	4.26786e-11	yes	up	22.74	17.82	17.58	8.32	9.29	8.78	19.38	8.79667
WBGene00303398	F46H5.11	Nucleotid_trans domain-containing protein [Source:NCBI gene;Acc:39010813]	4.56754	2.19142	7.97107e-06	3.32073e-05	yes	up	0.9	0.73	0.6	0.18	0.21	0.1	0.743333	0.163333
WBGene00304785	C36C9.11	Uncharacterized protein [Source:NCBI gene;Acc:41656982]	2.16304	1.11306	0.00846818	0.0217097	yes	up	4.99	2.61	2.62	1.31	2.36	1.24	3.40667	1.63667
WBGene00304786	C36C9.12	Uncharacterized protein [Source:NCBI gene;Acc:41656983]	2.1679	1.1163	0.0028094	0.00794759	yes	up	3.39	3.36	3.89	1.52	2.01	1.58	3.54667	1.70333
WBGene00304787	C49F8.15	Uncharacterized protein [Source:NCBI gene;Acc:183617]	3.34534	1.74215	1.18051e-06	5.40452e-06	yes	up	2.04	2.19	2.85	0.69	0.76	0.75	2.36	0.733333
WBGene00304816	R11G1.11	Uncharacterized protein [Source:NCBI gene;Acc:42101348]	5.5177	2.46407	0.00100581	0.00308783	yes	up	1.29	2.07	1.48	0.33	0.35	0.24	1.61333	0.306667
WBGene00304901	C04F6.9	Uncharacterized protein [Source:NCBI gene;Acc:42101336]	0.236784	-2.07835	0.000904837	0.00279748	yes	down	1.1	1.92	1.1	5.33	8.05	5.11	1.37333	6.16333
WBGene00304908	F20D1.22	Uncharacterized protein [Source:NCBI gene;Acc:13224047]	0.440391	-1.18314	0.00541087	0.0144457	yes	down	0.48	0.81	0.66	1.67	1.56	1.02	0.65	1.41667
WBGene00304930	Y50E8A.22	Uncharacterized protein [Source:NCBI gene;Acc:42101358]	40.9439	5.35558	5.47891e-05	0.000204128	yes	up	97.29	95	67.23	0	9.71	0	86.5067	3.23667
WBGene00304992	F35C12.7	Uncharacterized protein [Source:NCBI gene;Acc:42101342]	2.42997	1.28094	3.03213e-18	3.0936e-17	yes	up	19.16	18.53	15.45	8.86	6.12	6.74	17.7133	7.24
WBGene00305102	C46F9.5	Uncharacterized protein [Source:NCBI gene;Acc:43578472]	5.07868	2.34445	0.0157222	0.0375563	yes	up	59.27	32.58	44.34	16.52	17.46	7.17	45.3967	13.7167
WBGene00305996	H09G03.5	ncRNA [Source:NCBI gene;Acc:54162119]	6.17092	2.62549	4.48272e-07	2.13984e-06	yes	up	2.03	2.65	3.77	0.24	0.44	0.99	2.81667	0.556667
WBGene00306003	W04B5.8	Uncharacterized protein [Source:NCBI gene;Acc:54162298]	2.2968	1.19963	5.67804e-32	9.61303e-31	yes	up	23.74	25.87	19.82	10.3	9.64	10.64	23.1433	10.1933
WBGene00306005	Y39A3B.8	Uncharacterized protein [Source:NCBI gene;Acc:54162373]	2.81162	1.4914	3.61877e-06	1.56355e-05	yes	up	26	33.28	33.68	7.57	14.77	14.04	30.9867	12.1267
WBGene00306014	Y54F10BM.23	Uncharacterized protein [Source:NCBI gene;Acc:54162482]	5.87163	2.55376	0.000109401	0.00039151	yes	up	128.6	164.18	248.46	28.55	60.58	48.32	180.413	45.8167
WBGene00306069		-	0.425051	-1.23429	4.9824e-13	3.81788e-12	yes	down	4.26	3.97	4.75	9.64	10.99	11.13	4.32667	10.5867
WBGene00306078		-	0.367411	-1.44453	0.000540849	0.00173309	yes	down	0.19	0.17	0.11	0.5	0.24	0.55	0.156667	0.43
WBGene00306080	Y71F9AM.11	Uncharacterized protein [Source:NCBI gene;Acc:62532686]	8.0724	3.013	1.69899e-06	7.62215e-06	yes	up	7.71	9.49	5.25	0.58	1.52	0.89	7.48333	0.996667
